# Supplementary material for: CIRBP-OGFR axis safeguards against cardiomyocyte apoptosis and cardiotoxicity induced by chemotherapy
Source: Int J Biol Sci. 2022 Apr 11;18(7):2882–97. doi: 10.7150/ijbs.69655 (PMC9066098; doi:10.7150/ijbs.69655)
Supplement: Supplementary file 2 — Supplementary table 1. [file ijbsv18p2882s2.xls]

## Sheet: Differentially expressed genes
Gene_id	Gene name	Gene description	FC(SiCIRBP/NC)	Log2FC(SiCIRBP/NC)	Pvalue	Padjust	Significant	Regulate	NC_2	NC_3	SiCIRBP_1	SiCIRBP_3	NC	SiCIRBP
ENSG00000128567	PODXL	podocalyxin like [Source:HGNC Symbol;Acc:HGNC:9171]	4.876	2.28571	7.44887e-63	9.80793e-59	yes	up	11.05	9	38.54	46.42	10.025	42.48
ENSG00000136244	IL6	interleukin 6 [Source:HGNC Symbol;Acc:HGNC:6018]	0.122	-3.04067	5.84796e-59	3.85e-55	yes	down	99.94	109.62	14.16	9.53	104.78	11.845
ENSG00000255112	CHMP1B	charged multivesicular body protein 1B [Source:HGNC Symbol;Acc:HGNC:24287]	0.316	-1.66385	1.58053e-44	6.93694e-41	yes	down	109.39	112.35	30.83	35.38	110.87	33.105
ENSG00000059804	SLC2A3	solute carrier family 2 member 3 [Source:HGNC Symbol;Acc:HGNC:11007]	0.282	-1.82422	1.97832e-38	6.51212e-35	yes	down	45.32	54.9	13.96	12.25	50.11	13.105
ENSG00000275993	SIK1B	salt inducible kinase 1B (putative) [Source:HGNC Symbol;Acc:HGNC:52389]	0.317	-1.65698	4.01341e-36	1.05689e-32	yes	down	28.12	28.91	8.69	8.23	28.515	8.46
ENSG00000142178	SIK1	salt inducible kinase 1 [Source:HGNC Symbol;Acc:HGNC:11142]	0.322	-1.63641	9.30633e-34	2.04227e-30	yes	down	40.93	38.78	13.02	10.36	39.855	11.69
ENSG00000198517	MAFK	MAF bZIP transcription factor K [Source:HGNC Symbol;Acc:HGNC:6782]	0.394	-1.34228	2.89709e-31	5.44942e-28	yes	down	100.07	118.08	39.22	40.4	109.075	39.81
ENSG00000111912	NCOA7	nuclear receptor coactivator 7 [Source:HGNC Symbol;Acc:HGNC:21081]	0.329	-1.60569	8.67766e-31	1.42823e-27	yes	down	41.05	52.08	13.6	14.9	46.565	14.25
ENSG00000171307	ZDHHC16	zinc finger DHHC-type containing 16 [Source:HGNC Symbol;Acc:HGNC:20714]	2.878	1.52506	1.79641e-30	2.62814e-27	yes	up	36.44	33.65	91.4	92.96	35.045	92.18
ENSG00000143878	RHOB	ras homolog family member B [Source:HGNC Symbol;Acc:HGNC:668]	4.653	2.21828	2.05823e-30	2.71007e-27	yes	up	9.6	11.29	55.33	36.4	10.445	45.865
ENSG00000167553	TUBA1C	tubulin alpha 1c [Source:HGNC Symbol;Acc:HGNC:20768]	2.325	1.21719	4.44603e-30	5.32189e-27	yes	up	635.19	582.99	1326.82	1296.59	609.09	1311.7
ENSG00000140682	TGFB1I1	transforming growth factor beta 1 induced transcript 1 [Source:HGNC Symbol;Acc:HGNC:11767]	0.331	-1.59523	6.32137e-30	6.93612e-27	yes	down	147.33	179.47	46.96	54.44	163.4	50.7
ENSG00000188229	TUBB4B	tubulin beta 4B class IVb [Source:HGNC Symbol;Acc:HGNC:20771]	2.253	1.17153	1.07337e-29	1.08716e-26	yes	up	633.43	595.36	1302.65	1317.1	614.395	1309.88
ENSG00000137193	PIM1	Pim-1 proto-oncogene, serine/threonine kinase [Source:HGNC Symbol;Acc:HGNC:8986]	0.339	-1.56224	1.37179e-29	1.29017e-26	yes	down	79.55	89.91	29.38	32.5	84.73	30.94
ENSG00000113448	PDE4D	phosphodiesterase 4D [Source:HGNC Symbol;Acc:HGNC:8783]	0.265	-1.91323	2.33566e-29	2.05025e-26	yes	down	18.78	19.83	3.98	5.84	19.305	4.91
ENSG00000168906	MAT2A	methionine adenosyltransferase 2A [Source:HGNC Symbol;Acc:HGNC:6904]	2.33	1.22002	4.3758e-28	3.38919e-25	yes	up	63.06	69.03	137	140.67	66.045	138.835
ENSG00000215251	FASTKD5	FAST kinase domains 5 [Source:HGNC Symbol;Acc:HGNC:25790]	3.656	1.87037	4.33726e-28	3.38919e-25	yes	up	7.19	7.03	22.06	27.13	7.11	24.595
ENSG00000258232	AC125611.3	novel transcript, antisense to TUBA1C	2.519	1.33275	9.44695e-27	6.91045e-24	yes	up	164.02	163.17	400.52	373.56	163.595	387.04
ENSG00000117394	SLC2A1	solute carrier family 2 member 1 [Source:HGNC Symbol;Acc:HGNC:11005]	0.426	-1.23074	2.24253e-25	1.55407e-22	yes	down	173.72	194.09	64.87	67.55	183.905	66.21
ENSG00000123358	NR4A1	nuclear receptor subfamily 4 group A member 1 [Source:HGNC Symbol;Acc:HGNC:7980]	0.254	-1.9751	3.94282e-25	2.59576e-22	yes	down	22.06	22.97	6.82	5.87	22.515	6.345
ENSG00000164916	FOXK1	forkhead box K1 [Source:HGNC Symbol;Acc:HGNC:23480]	0.431	-1.21527	7.42137e-25	4.6532e-22	yes	down	25.19	26.17	9.47	11.31	25.68	10.39
ENSG00000198373	WWP2	WW domain containing E3 ubiquitin protein ligase 2 [Source:HGNC Symbol;Acc:HGNC:16804]	0.451	-1.14771	1.88413e-24	1.12765e-21	yes	down	186.42	194.14	82.09	79.68	190.28	80.885
ENSG00000239306	RBM14	RNA binding motif protein 14 [Source:HGNC Symbol;Acc:HGNC:14219]	2.347	1.23062	3.07281e-23	1.75911e-20	yes	up	32.83	32.57	66.91	70.85	32.7	68.88
ENSG00000116560	SFPQ	splicing factor proline and glutamine rich [Source:HGNC Symbol;Acc:HGNC:10774]	2.143	1.09946	4.84359e-23	2.65732e-20	yes	up	116.47	104.89	220.22	224.23	110.68	222.225
ENSG00000091972	CD200	CD200 molecule [Source:HGNC Symbol;Acc:HGNC:7203]	0.145	-2.78444	1.29038e-22	6.79617e-20	yes	down	10.62	11.07	1.47	1.43	10.845	1.45
ENSG00000101384	JAG1	jagged 1 [Source:HGNC Symbol;Acc:HGNC:6188]	0.499	-1.00398	9.37504e-22	4.65985e-19	yes	down	185.74	198.72	99.63	93.19	192.23	96.41
ENSG00000176697	BDNF	brain derived neurotrophic factor [Source:HGNC Symbol;Acc:HGNC:1033]	0.414	-1.2738	9.55541e-22	4.65985e-19	yes	down	27.47	28.66	10.95	10.91	28.065	10.93
ENSG00000060491	OGFR	opioid growth factor receptor [Source:HGNC Symbol;Acc:HGNC:15768]	2.489	1.31537	1.70848e-21	7.7571e-19	yes	up	47.67	49.77	105.88	139.98	48.72	122.93
ENSG00000130600	H19	H19, imprinted maternally expressed transcript [Source:HGNC Symbol;Acc:HGNC:4713]	2.559	1.35542	1.66732e-21	7.7571e-19	yes	up	37.95	50.43	104.64	112.45	44.19	108.545
ENSG00000168802	CHTF8	chromosome transmission fidelity factor 8 [Source:HGNC Symbol;Acc:HGNC:24353]	2.308	1.20671	4.06208e-21	1.78285e-18	yes	up	46.82	43.84	80.7	85.11	45.33	82.905
ENSG00000258947	TUBB3	tubulin beta 3 class III [Source:HGNC Symbol;Acc:HGNC:20772]	2.026	1.01839	4.38333e-21	1.86008e-18	yes	up	122.87	126.08	238.15	238.48	124.475	238.315
ENSG00000125772	GPCPD1	glycerophosphocholine phosphodiesterase 1 [Source:HGNC Symbol;Acc:HGNC:26957]	0.348	-1.52079	4.5206e-21	1.86008e-18	yes	down	11.13	13.27	3.93	4.18	12.2	4.055
ENSG00000148841	ITPRIP	inositol 1,4,5-trisphosphate receptor interacting protein [Source:HGNC Symbol;Acc:HGNC:29370]	0.393	-1.34896	5.00359e-21	1.99643e-18	yes	down	109.21	119.4	36.65	52.13	114.305	44.39
ENSG00000106665	CLIP2	CAP-Gly domain containing linker protein 2 [Source:HGNC Symbol;Acc:HGNC:2586]	0.392	-1.35127	9.55179e-21	3.69907e-18	yes	down	42.85	52.47	18.41	16.88	47.66	17.645
ENSG00000185950	IRS2	insulin receptor substrate 2 [Source:HGNC Symbol;Acc:HGNC:6126]	0.426	-1.23122	2.80452e-20	1.05506e-17	yes	down	29.59	32.84	13.63	14.12	31.215	13.875
ENSG00000139112	GABARAPL1	GABA type A receptor associated protein like 1 [Source:HGNC Symbol;Acc:HGNC:4068]	0.393	-1.34909	2.98926e-20	1.09332e-17	yes	down	51.19	63.46	19.43	21.77	57.325	20.6
ENSG00000139146	SINHCAF	SIN3-HDAC complex associated factor [Source:HGNC Symbol;Acc:HGNC:30702]	0.357	-1.48532	3.14509e-20	1.11923e-17	yes	down	28.14	29.74	9.38	10.37	28.94	9.875
ENSG00000214765	SEPT7P2	septin 7 pseudogene 2 [Source:HGNC Symbol;Acc:HGNC:32339]	0.339	-1.5621	3.69489e-20	1.28028e-17	yes	down	37.14	41.52	12.9	9.64	39.33	11.27
ENSG00000115183	TANC1	tetratricopeptide repeat, ankyrin repeat and coiled-coil containing 1 [Source:HGNC Symbol;Acc:HGNC:29364]	0.426	-1.23121	5.83119e-20	1.9687e-17	yes	down	15.63	16.6	6.5	6.67	16.115	6.585
ENSG00000153395	LPCAT1	lysophosphatidylcholine acyltransferase 1 [Source:HGNC Symbol;Acc:HGNC:25718]	2.308	1.20657	6.11567e-20	2.01313e-17	yes	up	15.55	16.1	32.02	33.05	15.825	32.535
ENSG00000165617	DACT1	dishevelled binding antagonist of beta catenin 1 [Source:HGNC Symbol;Acc:HGNC:17748]	0.427	-1.227	2.19096e-19	7.03619e-17	yes	down	30.84	31.31	12.67	12.45	31.075	12.56
ENSG00000134909	ARHGAP32	Rho GTPase activating protein 32 [Source:HGNC Symbol;Acc:HGNC:17399]	0.446	-1.16596	2.87299e-19	9.00682e-17	yes	down	16.45	17.84	7.44	8.31	17.145	7.875
ENSG00000110047	EHD1	EH domain containing 1 [Source:HGNC Symbol;Acc:HGNC:3242]	2.008	1.00565	7.61423e-18	2.27856e-15	yes	up	76.85	67.45	120.27	138.2	72.15	129.235
ENSG00000005884	ITGA3	integrin subunit alpha 3 [Source:HGNC Symbol;Acc:HGNC:6139]	0.422	-1.24434	7.96124e-18	2.32946e-15	yes	down	23.73	27.63	13.5	8.96	25.68	11.23
ENSG00000166439	RNF169	ring finger protein 169 [Source:HGNC Symbol;Acc:HGNC:26961]	0.446	-1.16636	1.60519e-17	4.59469e-15	yes	down	14.27	14.4	6.31	5.8	14.335	6.055
ENSG00000176102	CSTF3	cleavage stimulation factor subunit 3 [Source:HGNC Symbol;Acc:HGNC:2485]	2.5	1.32193	3.09321e-17	8.6656e-15	yes	up	27.95	27.56	40.89	41.52	27.755	41.205
ENSG00000115170	ACVR1	activin A receptor type 1 [Source:HGNC Symbol;Acc:HGNC:171]	0.456	-1.13169	5.5372e-17	1.48793e-14	yes	down	58.42	61.21	27.79	23.17	59.815	25.48
ENSG00000244165	P2RY11	purinergic receptor P2Y11 [Source:HGNC Symbol;Acc:HGNC:8540]	4.192	2.0678	1.10806e-16	2.91798e-14	yes	up	6.28	5.16	18.06	20.5	5.72	19.28
ENSG00000131016	AKAP12	A-kinase anchoring protein 12 [Source:HGNC Symbol;Acc:HGNC:370]	0.403	-1.31002	1.4168e-16	3.5875e-14	yes	down	28.42	31.75	9.34	13.42	30.085	11.38
ENSG00000244462	RBM12	RNA binding motif protein 12 [Source:HGNC Symbol;Acc:HGNC:9898]	2.321	1.21455	1.41328e-16	3.5875e-14	yes	up	12.99	12.16	22.38	29.43	12.575	25.905
ENSG00000087586	AURKA	aurora kinase A [Source:HGNC Symbol;Acc:HGNC:11393]	2.075	1.05287	1.63413e-16	4.05973e-14	yes	up	122.4	111.41	203.17	243.53	116.905	223.35
ENSG00000146094	DOK3	docking protein 3 [Source:HGNC Symbol;Acc:HGNC:24583]	3.08	1.62303	2.30776e-16	5.6271e-14	yes	up	7.45	6.72	20.06	23.9	7.085	21.98
ENSG00000134070	IRAK2	interleukin 1 receptor associated kinase 2 [Source:HGNC Symbol;Acc:HGNC:6113]	0.435	-1.20154	3.8176e-16	8.97612e-14	yes	down	23.78	28.07	10.46	10.91	25.925	10.685
ENSG00000102870	ZNF629	zinc finger protein 629 [Source:HGNC Symbol;Acc:HGNC:29008]	2.101	1.0709	1.31486e-15	3.03734e-13	yes	up	7.66	8.24	15.78	15.85	7.95	15.815
ENSG00000106484	MEST	mesoderm specific transcript [Source:HGNC Symbol;Acc:HGNC:7028]	2.452	1.29424	1.93663e-15	4.32197e-13	yes	up	48.21	40.1	117.84	86.91	44.155	102.375
ENSG00000174738	NR1D2	nuclear receptor subfamily 1 group D member 2 [Source:HGNC Symbol;Acc:HGNC:7963]	0.427	-1.22699	4.39543e-15	9.48765e-13	yes	down	14.1	16.59	5.74	6.78	15.345	6.26
ENSG00000124615	MOCS1	molybdenum cofactor synthesis 1 [Source:HGNC Symbol;Acc:HGNC:7190]	0.43	-1.2183	4.77432e-15	1.01393e-12	yes	down	18.87	20.28	7.95	8.35	19.575	8.15
ENSG00000173166	RAPH1	Ras association (RalGDS/AF-6) and pleckstrin homology domains 1 [Source:HGNC Symbol;Acc:HGNC:14436]	0.423	-1.24006	5.03028e-15	1.05133e-12	yes	down	7.13	8.59	3.13	3.42	7.86	3.275
ENSG00000230453	ANKRD18B	ankyrin repeat domain 18B [Source:HGNC Symbol;Acc:HGNC:23644]	0.336	-1.57311	5.44403e-15	1.12002e-12	yes	down	7.76	9.62	3	3.94	8.69	3.47
ENSG00000136158	SPRY2	sprouty RTK signaling antagonist 2 [Source:HGNC Symbol;Acc:HGNC:11270]	0.428	-1.22587	7.52493e-15	1.50122e-12	yes	down	55.85	59.2	26.53	19.71	57.525	23.12
ENSG00000172292	CERS6	ceramide synthase 6 [Source:HGNC Symbol;Acc:HGNC:23826]	0.476	-1.07126	1.24237e-14	2.33689e-12	yes	down	13.45	15.67	6.49	6.6	14.56	6.545
ENSG00000156671	SAMD8	sterile alpha motif domain containing 8 [Source:HGNC Symbol;Acc:HGNC:26320]	0.47	-1.08854	1.42242e-14	2.60125e-12	yes	down	14.05	13.76	6.5	5.91	13.905	6.205
ENSG00000175197	DDIT3	DNA damage inducible transcript 3 [Source:HGNC Symbol;Acc:HGNC:2726]	0.296	-1.75597	1.58504e-14	2.8253e-12	yes	down	76.93	120.89	32.77	21.83	98.91	27.3
ENSG00000175155	YPEL2	yippee like 2 [Source:HGNC Symbol;Acc:HGNC:18326]	0.231	-2.11233	3.68894e-14	6.07154e-12	yes	down	4.61	4.65	1.07	0.93	4.63	1
ENSG00000183840	GPR39	G protein-coupled receptor 39 [Source:HGNC Symbol;Acc:HGNC:4496]	2.931	1.55133	1.80241e-13	2.72786e-11	yes	up	8.52	7.01	16.95	23.68	7.765	20.315
ENSG00000124702	KLHDC3	kelch domain containing 3 [Source:HGNC Symbol;Acc:HGNC:20704]	2.062	1.04418	2.61605e-13	3.87028e-11	yes	up	86.7	108.66	200.04	161.11	97.68	180.575
ENSG00000173281	PPP1R3B	protein phosphatase 1 regulatory subunit 3B [Source:HGNC Symbol;Acc:HGNC:14942]	0.291	-1.78133	3.68941e-13	5.22349e-11	yes	down	5.11	6.58	1.89	1.28	5.845	1.585
ENSG00000033100	CHPF2	chondroitin polymerizing factor 2 [Source:HGNC Symbol;Acc:HGNC:29270]	2.02	1.0144	3.9546e-13	5.53939e-11	yes	up	16.45	15.87	30.1	34.66	16.16	32.38
ENSG00000169105	CHST14	carbohydrate sulfotransferase 14 [Source:HGNC Symbol;Acc:HGNC:24464]	2.187	1.12899	8.73345e-13	1.12739e-10	yes	up	10.74	11.17	22.85	25.67	10.955	24.26
ENSG00000113389	NPR3	natriuretic peptide receptor 3 [Source:HGNC Symbol;Acc:HGNC:7945]	0.441	-1.18275	9.39421e-13	1.20091e-10	yes	down	11.4	12.24	5.49	5.03	11.82	5.26
ENSG00000088882	CPXM1	carboxypeptidase X, M14 family member 1 [Source:HGNC Symbol;Acc:HGNC:15771]	0.305	-1.71533	2.40131e-12	2.84848e-10	yes	down	11.51	12.14	2.64	4.28	11.825	3.46
ENSG00000242588	AC108010.1	novel transcript	0.465	-1.10621	2.53294e-12	2.97779e-10	yes	down	19.79	19.26	9.3	7.42	19.525	8.36
ENSG00000173334	TRIB1	tribbles pseudokinase 1 [Source:HGNC Symbol;Acc:HGNC:16891]	2.636	1.39847	3.51189e-12	4.05623e-10	yes	up	13.54	11.38	23.57	38.52	12.46	31.045
ENSG00000132535	DLG4	discs large MAGUK scaffold protein 4 [Source:HGNC Symbol;Acc:HGNC:2903]	0.498	-1.00582	4.42751e-12	4.98265e-10	yes	down	45.15	52.99	26.65	21.3	49.07	23.975
ENSG00000186594	MIR22HG	MIR22 host gene [Source:HGNC Symbol;Acc:HGNC:28219]	3.46	1.7907	5.06308e-12	5.60215e-10	yes	up	3.71	4.13	11.49	21	3.92	16.245
ENSG00000129422	MTUS1	microtubule associated scaffold protein 1 [Source:HGNC Symbol;Acc:HGNC:29789]	0.26	-1.94094	5.31758e-12	5.83471e-10	yes	down	5.62	6.53	1.08	1.95	6.075	1.515
ENSG00000159399	HK2	hexokinase 2 [Source:HGNC Symbol;Acc:HGNC:4923]	0.454	-1.14057	5.4882e-12	5.97216e-10	yes	down	22.8	26	12.19	8.62	24.4	10.405
ENSG00000114698	PLSCR4	phospholipid scramblase 4 [Source:HGNC Symbol;Acc:HGNC:16497]	0.326	-1.61548	5.55536e-12	5.9957e-10	yes	down	10.73	10.28	4.04	3.03	10.505	3.535
ENSG00000163545	NUAK2	NUAK family kinase 2 [Source:HGNC Symbol;Acc:HGNC:29558]	0.498	-1.00633	6.50809e-12	6.96683e-10	yes	down	26.57	26.83	13.49	11.54	26.7	12.515
ENSG00000187951	AC091057.1	novel transcript	7.819	2.96692	6.85308e-12	7.16147e-10	yes	up	0.13	0.33	1.93	1.66	0.23	1.795
ENSG00000171425	ZNF581	zinc finger protein 581 [Source:HGNC Symbol;Acc:HGNC:25017]	0.421	-1.2466	8.71094e-12	8.82284e-10	yes	down	53.84	63.87	26.61	20.67	58.855	23.64
ENSG00000186919	ZACN	zinc activated ion channel [Source:HGNC Symbol;Acc:HGNC:29504]	2.16	1.11124	1.14333e-11	1.14047e-09	yes	up	11.99	10.29	22.45	22.62	11.14	22.535
ENSG00000224259	LINC01133	long intergenic non-protein coding RNA 1133 [Source:HGNC Symbol;Acc:HGNC:49447]	2.765	1.46717	1.478e-11	1.42815e-09	yes	up	13.06	12.26	38.41	28.16	12.66	33.285
ENSG00000114796	KLHL24	kelch like family member 24 [Source:HGNC Symbol;Acc:HGNC:25947]	0.357	-1.48416	1.48597e-11	1.42815e-09	yes	down	7.85	7.82	3.12	3.15	7.835	3.135
ENSG00000204121	ECEL1P1	endothelin converting enzyme like 1 pseudogene 1 [Source:HGNC Symbol;Acc:HGNC:14017]	0.204	-2.2954	1.90326e-11	1.80289e-09	yes	down	3.54	3.83	0.79	0.53	3.685	0.66
ENSG00000100814	CCNB1IP1	cyclin B1 interacting protein 1 [Source:HGNC Symbol;Acc:HGNC:19437]	0.466	-1.10121	1.96936e-11	1.85218e-09	yes	down	45.42	48.74	21.7	20.09	47.08	20.895
ENSG00000153234	NR4A2	nuclear receptor subfamily 4 group A member 2 [Source:HGNC Symbol;Acc:HGNC:7981]	0.135	-2.88879	2.5708e-11	2.40069e-09	yes	down	2.7	2.92	0.31	0.3	2.81	0.305
ENSG00000164975	SNAPC3	small nuclear RNA activating complex polypeptide 3 [Source:HGNC Symbol;Acc:HGNC:11136]	0.46	-1.12176	2.8311e-11	2.58869e-09	yes	down	21.62	23.21	11.67	9.22	22.415	10.445
ENSG00000171246	NPTX1	neuronal pentraxin 1 [Source:NCBI gene;Acc:4884]	0.409	-1.28894	3.09346e-11	2.80907e-09	yes	down	15.16	17.05	4.81	7.84	16.105	6.325
ENSG00000177425	PAWR	pro-apoptotic WT1 regulator [Source:HGNC Symbol;Acc:HGNC:8614]	0.472	-1.08459	3.39625e-11	3.04207e-09	yes	down	12.48	15.07	8.2	4.51	13.775	6.355
ENSG00000180035	ZNF48	zinc finger protein 48 [Source:HGNC Symbol;Acc:HGNC:13114]	0.497	-1.0078	3.56998e-11	3.17608e-09	yes	down	21.4	22.33	10.72	10.23	21.865	10.475
ENSG00000178919	FOXE1	forkhead box E1 [Source:HGNC Symbol;Acc:HGNC:3806]	0.463	-1.1095	3.73511e-11	3.27868e-09	yes	down	19.39	19.19	9.4	7.5	19.29	8.45
ENSG00000103034	NDRG4	NDRG family member 4 [Source:HGNC Symbol;Acc:HGNC:14466]	3.01	1.58973	4.10114e-11	3.57614e-09	yes	up	10.54	11.29	22.95	35.83	10.915	29.39
ENSG00000127774	EMC6	ER membrane protein complex subunit 6 [Source:HGNC Symbol;Acc:HGNC:28430]	2.086	1.06087	4.33943e-11	3.73446e-09	yes	up	60.01	63.28	121.35	118.29	61.645	119.82
ENSG00000115963	RND3	Rho family GTPase 3 [Source:HGNC Symbol;Acc:HGNC:671]	0.494	-1.01704	5.74783e-11	4.88269e-09	yes	down	36.51	40.4	19.11	15.08	38.455	17.095
ENSG00000164741	DLC1	DLC1 Rho GTPase activating protein [Source:HGNC Symbol;Acc:HGNC:2897]	0.499	-1.00383	5.87688e-11	4.92872e-09	yes	down	34.38	30.9	16.7	10.88	32.64	13.79
ENSG00000183060	LYSMD4	LysM domain containing 4 [Source:HGNC Symbol;Acc:HGNC:26571]	2.536	1.34237	6.72731e-11	5.53616e-09	yes	up	4.84	6.13	12.7	13.89	5.485	13.295
ENSG00000218891	ZNF579	zinc finger protein 579 [Source:HGNC Symbol;Acc:HGNC:26646]	0.473	-1.07958	6.8297e-11	5.55103e-09	yes	down	42.39	47.2	23.78	17.81	44.795	20.795
ENSG00000119138	KLF9	Kruppel like factor 9 [Source:HGNC Symbol;Acc:HGNC:1123]	0.28	-1.83731	8.2928e-11	6.46102e-09	yes	down	2.87	3.05	0.81	0.75	2.96	0.78
ENSG00000142871	CCN1	cellular communication network factor 1 [Source:HGNC Symbol;Acc:HGNC:2654]	0.499	-1.00188	1.03558e-10	7.79167e-09	yes	down	501.18	447.82	271.15	189.08	474.5	230.115
ENSG00000172216	CEBPB	CCAAT enhancer binding protein beta [Source:HGNC Symbol;Acc:HGNC:1834]	0.483	-1.05117	1.1398e-10	8.38423e-09	yes	down	43.21	42.72	21.91	17.24	42.965	19.575
ENSG00000196628	TCF4	transcription factor 4 [Source:HGNC Symbol;Acc:HGNC:11634]	0.492	-1.02372	1.63724e-10	1.16527e-08	yes	down	13.39	12.05	5.54	5.99	12.72	5.765
ENSG00000152256	PDK1	pyruvate dehydrogenase kinase 1 [Source:HGNC Symbol;Acc:HGNC:8809]	0.439	-1.18873	1.85289e-10	1.29771e-08	yes	down	9.94	9.75	4.09	3.54	9.845	3.815
ENSG00000114861	FOXP1	forkhead box P1 [Source:HGNC Symbol;Acc:HGNC:3823]	0.49	-1.02932	1.93468e-10	1.33372e-08	yes	down	28.29	26.55	12.29	14.52	27.42	13.405
ENSG00000212123	PRR22	proline rich 22 [Source:HGNC Symbol;Acc:HGNC:28354]	3.314	1.72874	3.03938e-10	2.00097e-08	yes	up	3.44	4.81	13.62	12.26	4.125	12.94
ENSG00000185022	MAFF	MAF bZIP transcription factor F [Source:HGNC Symbol;Acc:HGNC:6780]	0.489	-1.03194	3.28775e-10	2.15372e-08	yes	down	23.76	26.64	12.62	10.96	25.2	11.79
ENSG00000278970	HEIH	hepatocellular carcinoma up-regulated EZH2-associated long non-coding RNA [Source:HGNC Symbol;Acc:HGNC:45049]	0.44	-1.18576	3.39605e-10	2.21365e-08	yes	down	24.02	29.23	11.29	10.83	26.625	11.06
ENSG00000047644	WWC3	WWC family member 3 [Source:HGNC Symbol;Acc:HGNC:29237]	0.458	-1.12527	4.39965e-10	2.82587e-08	yes	down	8.43	10.11	6.24	5.3	9.27	5.77
ENSG00000128342	LIF	LIF, interleukin 6 family cytokine [Source:HGNC Symbol;Acc:HGNC:6596]	0.4	-1.32114	4.88517e-10	3.09245e-08	yes	down	22.82	18.73	9.77	5.32	20.775	7.545
ENSG00000131848	ZSCAN5A	zinc finger and SCAN domain containing 5A [Source:HGNC Symbol;Acc:HGNC:23710]	3.48	1.79888	4.87529e-10	3.09245e-08	yes	up	4.72	5.07	14.65	16.41	4.895	15.53
ENSG00000204839	MROH6	maestro heat like repeat family member 6 [Source:HGNC Symbol;Acc:HGNC:27814]	3.613	1.85321	4.96949e-10	3.12398e-08	yes	up	3.32	4.2	5.64	7.77	3.76	6.705
ENSG00000186832	KRT16	keratin 16 [Source:HGNC Symbol;Acc:HGNC:6423]	2.356	1.23651	5.05671e-10	3.15553e-08	yes	up	10.6	12.09	27.66	23.26	11.345	25.46
ENSG00000119508	NR4A3	nuclear receptor subfamily 4 group A member 3 [Source:HGNC Symbol;Acc:HGNC:7982]	0.17	-2.55526	6.35029e-10	3.85319e-08	yes	down	1.47	1.45	0.23	0.24	1.46	0.235
ENSG00000128510	CPA4	carboxypeptidase A4 [Source:HGNC Symbol;Acc:HGNC:15740]	3.509	1.81122	7.89382e-10	4.74603e-08	yes	up	3	2.7	10.29	6.79	2.85	8.54
ENSG00000179546	HTR1D	5-hydroxytryptamine receptor 1D [Source:HGNC Symbol;Acc:HGNC:5289]	0.466	-1.10039	9.34887e-10	5.54489e-08	yes	down	14.7	14.8	6.72	6.44	14.75	6.58
ENSG00000273038	AL365203.2	novel transcript	2.73	1.44881	1.24963e-09	7.24841e-08	yes	up	4.12	4.06	11.06	10.06	4.09	10.56
ENSG00000170153	RNF150	ring finger protein 150 [Source:HGNC Symbol;Acc:HGNC:23138]	0.463	-1.11057	1.56829e-09	8.8408e-08	yes	down	3.52	3.92	1.7	1.52	3.72	1.61
ENSG00000152223	EPG5	ectopic P-granules autophagy protein 5 homolog [Source:HGNC Symbol;Acc:HGNC:29331]	0.498	-1.00594	1.57116e-09	8.8408e-08	yes	down	19.45	18.7	10.14	7	19.075	8.57
ENSG00000204498	NFKBIL1	NFKB inhibitor like 1 [Source:HGNC Symbol;Acc:HGNC:7800]	0.482	-1.05223	1.79998e-09	1.00002e-07	yes	down	45.91	55.06	27.44	22.57	50.485	25.005
ENSG00000165801	ARHGEF40	Rho guanine nucleotide exchange factor 40 [Source:HGNC Symbol;Acc:HGNC:25516]	0.475	-1.07438	2.0047e-09	1.09527e-07	yes	down	13.17	12.38	5.18	5.41	12.775	5.295
ENSG00000171408	PDE7B	phosphodiesterase 7B [Source:HGNC Symbol;Acc:HGNC:8792]	0.495	-1.01513	2.1664e-09	1.15486e-07	yes	down	9.65	9.13	4.37	4.11	9.39	4.24
ENSG00000169136	ATF5	activating transcription factor 5 [Source:HGNC Symbol;Acc:HGNC:790]	2.047	1.03353	4.53371e-09	2.27845e-07	yes	up	24.54	23.49	33.72	47.65	24.015	40.685
ENSG00000276952	AL121772.3	novel transcript, antisense to PYGB	0.441	-1.18194	4.75923e-09	2.38269e-07	yes	down	8.71	10.1	4.06	3.35	9.405	3.705
ENSG00000139946	PELI2	pellino E3 ubiquitin protein ligase family member 2 [Source:HGNC Symbol;Acc:HGNC:8828]	0.382	-1.38734	4.94232e-09	2.45568e-07	yes	down	5.08	6.57	2.48	1.96	5.825	2.22
ENSG00000258839	MC1R	melanocortin 1 receptor [Source:HGNC Symbol;Acc:HGNC:6929]	2.177	1.12249	5.43663e-09	2.66112e-07	yes	up	5.43	6.7	13.27	12.22	6.065	12.745
ENSG00000074935	TUBE1	tubulin epsilon 1 [Source:HGNC Symbol;Acc:HGNC:20775]	0.37	-1.43332	8.42783e-09	3.93334e-07	yes	down	16.92	20.43	8.16	5.62	18.675	6.89
ENSG00000138764	CCNG2	cyclin G2 [Source:HGNC Symbol;Acc:HGNC:1593]	0.425	-1.23558	8.95242e-09	4.13602e-07	yes	down	10.33	9.55	3.35	4.07	9.94	3.71
ENSG00000188818	ZDHHC11	zinc finger DHHC-type containing 11 [Source:HGNC Symbol;Acc:HGNC:19158]	5.656	2.4998	1.12643e-08	5.062e-07	yes	up	0.88	0.72	5	7.13	0.8	6.065
ENSG00000172927	MYEOV	myeloma overexpressed [Source:HGNC Symbol;Acc:HGNC:7563]	2.72	1.44339	1.15041e-08	5.15219e-07	yes	up	8.12	4.6	7.38	7.14	6.36	7.26
ENSG00000111911	HINT3	histidine triad nucleotide binding protein 3 [Source:HGNC Symbol;Acc:HGNC:18468]	0.374	-1.41935	1.19787e-08	5.34656e-07	yes	down	10.73	12.24	2.87	5.26	11.485	4.065
ENSG00000260804	LINC01963	long intergenic non-protein coding RNA 1963 [Source:HGNC Symbol;Acc:HGNC:25283]	3.251	1.70099	1.41723e-08	6.19995e-07	yes	up	1.19	1.62	4.5	4.16	1.405	4.33
ENSG00000132334	PTPRE	protein tyrosine phosphatase, receptor type E [Source:HGNC Symbol;Acc:HGNC:9669]	0.297	-1.75149	1.86561e-08	7.89857e-07	yes	down	2.39	3.38	0.86	0.6	2.885	0.73
ENSG00000226950	DANCR	differentiation antagonizing non-protein coding RNA [Source:HGNC Symbol;Acc:HGNC:28964]	2.002	1.00137	2.06969e-08	8.70658e-07	yes	up	33.77	30.89	65.85	59.04	32.33	62.445
ENSG00000197483	ZNF628	zinc finger protein 628 [Source:HGNC Symbol;Acc:HGNC:28054]	0.47	-1.08842	2.60383e-08	1.0714e-06	yes	down	28.79	29.61	15.17	9.18	29.2	12.175
ENSG00000114270	COL7A1	collagen type VII alpha 1 chain [Source:HGNC Symbol;Acc:HGNC:2214]	3.842	1.94199	3.0662e-08	1.22341e-06	yes	up	1.59	3.08	4.19	7.9	2.335	6.045
ENSG00000186918	ZNF395	zinc finger protein 395 [Source:HGNC Symbol;Acc:HGNC:18737]	0.483	-1.05017	3.28423e-08	1.2986e-06	yes	down	13.21	12.16	6.15	5.53	12.685	5.84
ENSG00000221869	CEBPD	CCAAT enhancer binding protein delta [Source:HGNC Symbol;Acc:HGNC:1835]	0.362	-1.46603	3.75374e-08	1.45798e-06	yes	down	57.31	47.33	24.47	11.65	52.32	18.06
ENSG00000261786	AC006058.1	novel transcript	2.064	1.0453	3.84494e-08	1.48901e-06	yes	up	3.7	4.46	7.11	8.83	4.08	7.97
ENSG00000149948	HMGA2	high mobility group AT-hook 2 [Source:HGNC Symbol;Acc:HGNC:5009]	2.102	1.07157	4.32299e-08	1.63565e-06	yes	up	17.71	15.5	21.74	34.58	16.605	28.16
ENSG00000227036	LINC00511	long intergenic non-protein coding RNA 511 [Source:HGNC Symbol;Acc:HGNC:43564]	0.334	-1.58095	4.82985e-08	1.80666e-06	yes	down	8.25	9.43	3.31	2.94	8.84	3.125
ENSG00000127328	RAB3IP	RAB3A interacting protein [Source:HGNC Symbol;Acc:HGNC:16508]	0.403	-1.31257	5.66315e-08	2.06556e-06	yes	down	17.81	21.79	7.31	5.98	19.8	6.645
ENSG00000281991	TMEM265	transmembrane protein 265 [Source:HGNC Symbol;Acc:HGNC:51241]	363.52	8.50589	6.26715e-08	2.24849e-06	yes	up	0	0	4.23	3.82	0	4.025
ENSG00000164463	CREBRF	CREB3 regulatory factor [Source:HGNC Symbol;Acc:HGNC:24050]	0.366	-1.45145	7.08947e-08	2.51609e-06	yes	down	2.05	3.42	0.85	0.74	2.735	0.795
ENSG00000129646	QRICH2	glutamine rich 2 [Source:HGNC Symbol;Acc:HGNC:25326]	5.056	2.3381	7.69296e-08	2.71563e-06	yes	up	0.31	0.35	2.08	2.66	0.33	2.37
ENSG00000137142	IGFBPL1	insulin like growth factor binding protein like 1 [Source:HGNC Symbol;Acc:HGNC:20081]	3.353	1.74536	8.06246e-08	2.81587e-06	yes	up	1.1	0.93	3.55	2.89	1.015	3.22
ENSG00000143867	OSR1	odd-skipped related transcription factor 1 [Source:HGNC Symbol;Acc:HGNC:8111]	2.667	1.41497	9.82276e-08	3.38577e-06	yes	up	4.51	4.94	9.09	14.86	4.725	11.975
ENSG00000118523	CCN2	cellular communication network factor 2 [Source:HGNC Symbol;Acc:HGNC:2500]	0.311	-1.68352	9.8889e-08	3.39081e-06	yes	down	636.6	564.17	212.09	141.35	600.385	176.72
ENSG00000131480	AOC2	amine oxidase, copper containing 2 [Source:HGNC Symbol;Acc:HGNC:549]	366.476	8.51757	1.03533e-07	3.53166e-06	yes	up	0	0	0.68	1.83	0	1.255
ENSG00000170442	KRT86	keratin 86 [Source:HGNC Symbol;Acc:HGNC:6463]	0.287	-1.80127	1.39486e-07	4.61461e-06	yes	down	4.67	6.46	1.52	1.38	5.565	1.45
ENSG00000162194	LBHD1	LBH domain containing 1 [Source:HGNC Symbol;Acc:HGNC:28351]	3.092	1.62855	1.41493e-07	4.66927e-06	yes	up	2.38	3.26	7.66	5.96	2.82	6.81
ENSG00000156804	FBXO32	F-box protein 32 [Source:HGNC Symbol;Acc:HGNC:16731]	0.445	-1.16891	1.4729e-07	4.83634e-06	yes	down	19.59	18.26	7.28	6.56	18.925	6.92
ENSG00000130150	MOSPD2	motile sperm domain containing 2 [Source:HGNC Symbol;Acc:HGNC:28381]	0.436	-1.19845	1.51259e-07	4.9543e-06	yes	down	5.54	6.26	2.88	2.85	5.9	2.865
ENSG00000120217	CD274	CD274 molecule [Source:HGNC Symbol;Acc:HGNC:17635]	0.146	-2.7731	1.80383e-07	5.76481e-06	yes	down	2.16	3.14	1.04	0.22	2.65	0.63
ENSG00000100036	SLC35E4	solute carrier family 35 member E4 [Source:HGNC Symbol;Acc:HGNC:17058]	2.415	1.27184	1.82128e-07	5.80647e-06	yes	up	5.44	4.64	8.94	13.44	5.04	11.19
ENSG00000129009	ISLR	immunoglobulin superfamily containing leucine rich repeat [Source:HGNC Symbol;Acc:HGNC:6133]	2.491	1.31655	1.93707e-07	6.14068e-06	yes	up	3.42	3.23	8.19	7.45	3.325	7.82
ENSG00000137393	RNF144B	ring finger protein 144B [Source:HGNC Symbol;Acc:HGNC:21578]	0.452	-1.14525	1.97927e-07	6.24965e-06	yes	down	7.44	7.73	3.72	7.87	7.585	5.795
ENSG00000108306	FBXL20	F-box and leucine rich repeat protein 20 [Source:HGNC Symbol;Acc:HGNC:24679]	0.459	-1.12212	2.26359e-07	7.07951e-06	yes	down	5.49	6.24	2.42	1.72	5.865	2.07
ENSG00000059728	MXD1	MAX dimerization protein 1 [Source:HGNC Symbol;Acc:HGNC:6761]	0.498	-1.00657	2.27551e-07	7.09992e-06	yes	down	6.41	7.01	3.71	2.85	6.71	3.28
ENSG00000260910	LINC00565	long intergenic non-protein coding RNA 565 [Source:HGNC Symbol;Acc:HGNC:43709]	8.375	3.06613	3.3405e-07	1.00882e-05	yes	up	0.12	0.4	2.19	1.98	0.26	2.085
ENSG00000162458	FBLIM1	filamin binding LIM protein 1 [Source:HGNC Symbol;Acc:HGNC:24686]	0.489	-1.0313	3.62099e-07	1.07777e-05	yes	down	26.49	28.64	9.29	16.47	27.565	12.88
ENSG00000198131	ZNF544	zinc finger protein 544 [Source:HGNC Symbol;Acc:HGNC:16759]	2.209	1.14309	3.83741e-07	1.12283e-05	yes	up	16.11	10.63	16.17	18.2	13.37	17.185
ENSG00000269958	AL049840.4	novel transcript, sense intronic to KLC1	2.123	1.08593	4.74094e-07	1.3541e-05	yes	up	9.58	5.7	14.55	15.67	7.64	15.11
ENSG00000104059	FAM189A1	family with sequence similarity 189 member A1 [Source:HGNC Symbol;Acc:HGNC:29075]	0.496	-1.01105	4.78411e-07	1.36347e-05	yes	down	13.61	14.31	8.3	5.07	13.96	6.685
ENSG00000264343	NOTCH2NLA	notch 2 N-terminal like A [Source:HGNC Symbol;Acc:HGNC:31862]	0.434	-1.20376	7.1107e-07	1.9465e-05	yes	down	11.49	11.48	4.2	5.21	11.485	4.705
ENSG00000142920	AZIN2	antizyme inhibitor 2 [Source:HGNC Symbol;Acc:HGNC:29957]	0.494	-1.01741	7.93939e-07	2.14657e-05	yes	down	18.04	16.51	9.78	8.11	17.275	8.945
ENSG00000161921	CXCL16	C-X-C motif chemokine ligand 16 [Source:HGNC Symbol;Acc:HGNC:16642]	0.468	-1.09561	8.12297e-07	2.18276e-05	yes	down	12.16	11.59	4.52	6.02	11.875	5.27
ENSG00000136783	NIPSNAP3A	nipsnap homolog 3A [Source:HGNC Symbol;Acc:HGNC:23619]	0.495	-1.01591	9.29907e-07	2.44882e-05	yes	down	25.75	27.66	10.2	14.83	26.705	12.515
ENSG00000121753	ADGRB2	adhesion G protein-coupled receptor B2 [Source:HGNC Symbol;Acc:HGNC:944]	0.425	-1.23578	9.57042e-07	2.50524e-05	yes	down	4.5	4.98	1.97	2.06	4.74	2.015
ENSG00000187098	MITF	melanocyte inducing transcription factor [Source:HGNC Symbol;Acc:HGNC:7105]	0.382	-1.38753	1.00142e-06	2.61103e-05	yes	down	3.48	4.48	1.64	1.14	3.98	1.39
ENSG00000236609	ZNF853	zinc finger protein 853 [Source:HGNC Symbol;Acc:HGNC:21767]	0.467	-1.0993	1.12082e-06	2.86005e-05	yes	down	5.68	6.87	2.68	2.87	6.275	2.775
ENSG00000166924	NYAP1	neuronal tyrosine phosphorylated phosphoinositide-3-kinase adaptor 1 [Source:HGNC Symbol;Acc:HGNC:22009]	0.299	-1.7421	1.20832e-06	3.04789e-05	yes	down	4.56	3.12	1.55	0.99	3.84	1.27
ENSG00000161642	ZNF385A	zinc finger protein 385A [Source:HGNC Symbol;Acc:HGNC:17521]	2.14	1.09755	1.21661e-06	3.06293e-05	yes	up	5.54	6.97	11.14	13.67	6.255	12.405
ENSG00000147905	ZCCHC7	zinc finger CCHC-type containing 7 [Source:HGNC Symbol;Acc:HGNC:26209]	0.466	-1.10252	1.22381e-06	3.07516e-05	yes	down	14.66	20.97	8.75	7.33	17.815	8.04
ENSG00000125637	PSD4	pleckstrin and Sec7 domain containing 4 [Source:HGNC Symbol;Acc:HGNC:19096]	0.261	-1.93879	1.38302e-06	3.42941e-05	yes	down	2.77	2.61	0.54	0.88	2.69	0.71
ENSG00000179899	PHC1P1	polyhomeotic homolog 1 pseudogene 1 [Source:HGNC Symbol;Acc:HGNC:34502]	0.458	-1.12673	1.57811e-06	3.80567e-05	yes	down	6.04	5.7	2.75	2.92	5.87	2.835
ENSG00000182389	CACNB4	calcium voltage-gated channel auxiliary subunit beta 4 [Source:HGNC Symbol;Acc:HGNC:1404]	0.385	-1.37605	1.58754e-06	3.81443e-05	yes	down	3.61	3.1	1.33	1.2	3.355	1.265
ENSG00000138061	CYP1B1	cytochrome P450 family 1 subfamily B member 1 [Source:HGNC Symbol;Acc:HGNC:2597]	2.022	1.01552	1.68066e-06	3.98726e-05	yes	up	2.93	2.75	5.49	4.44	2.84	4.965
ENSG00000158270	COLEC12	collectin subfamily member 12 [Source:HGNC Symbol;Acc:HGNC:16016]	0.498	-1.0053	1.98775e-06	4.56765e-05	yes	down	19.99	20.69	11.84	6.61	20.34	9.225
ENSG00000143498	TAF1A	TATA-box binding protein associated factor, RNA polymerase I subunit A [Source:HGNC Symbol;Acc:HGNC:11532]	0.356	-1.48914	2.06057e-06	4.70218e-05	yes	down	7.95	8.31	3.44	2.72	8.13	3.08
ENSG00000173083	HPSE	heparanase [Source:HGNC Symbol;Acc:HGNC:5164]	0.488	-1.03542	2.23798e-06	5.02858e-05	yes	down	5.57	6.78	3.44	3.15	6.175	3.295
ENSG00000143369	ECM1	extracellular matrix protein 1 [Source:HGNC Symbol;Acc:HGNC:3153]	3.456	1.78923	2.27915e-06	5.10736e-05	yes	up	2.68	2.79	4.9	12.94	2.735	8.92
ENSG00000261052	SULT1A3	sulfotransferase family 1A member 3 [Source:HGNC Symbol;Acc:HGNC:11455]	3.006	1.58764	2.46705e-06	5.4871e-05	yes	up	4.76	4.53	10.71	12.01	4.645	11.36
ENSG00000262660	AC139530.3	novel protein	3.015	1.59237	2.50167e-06	5.55471e-05	yes	up	0.98	1.27	2.88	3.6	1.125	3.24
ENSG00000185262	UBALD2	UBA like domain containing 2 [Source:HGNC Symbol;Acc:HGNC:28438]	0.468	-1.09429	3.08583e-06	6.69376e-05	yes	down	33.54	39.85	20.97	11.17	36.695	16.07
ENSG00000198719	DLL1	delta like canonical Notch ligand 1 [Source:HGNC Symbol;Acc:HGNC:2908]	0.135	-2.88964	3.3565e-06	7.17452e-05	yes	down	0.89	1.13	0.11	0.16	1.01	0.135
ENSG00000100784	RPS6KA5	ribosomal protein S6 kinase A5 [Source:HGNC Symbol;Acc:HGNC:10434]	0.486	-1.04172	3.37395e-06	7.20013e-05	yes	down	8.28	7.16	2.48	2.38	7.72	2.43
ENSG00000196754	S100A2	S100 calcium binding protein A2 [Source:HGNC Symbol;Acc:HGNC:10492]	3.672	1.87668	3.83283e-06	8.0747e-05	yes	up	4.04	2.95	9.89	13.72	3.495	11.805
ENSG00000069020	MAST4	microtubule associated serine/threonine kinase family member 4 [Source:HGNC Symbol;Acc:HGNC:19037]	0.405	-1.30515	4.01234e-06	8.37839e-05	yes	down	1.81	2.79	1.4	0.55	2.3	0.975
ENSG00000259207	ITGB3	integrin subunit beta 3 [Source:HGNC Symbol;Acc:HGNC:6156]	0.393	-1.34597	4.14601e-06	8.61048e-05	yes	down	3.28	3.89	1.68	1.42	3.585	1.55
ENSG00000146426	TIAM2	T cell lymphoma invasion and metastasis 2 [Source:HGNC Symbol;Acc:HGNC:11806]	0.422	-1.24441	4.3231e-06	8.89411e-05	yes	down	4.19	3.85	2.16	2.44	4.02	2.3
ENSG00000077585	GPR137B	G protein-coupled receptor 137B [Source:HGNC Symbol;Acc:HGNC:11862]	0.381	-1.3917	4.74478e-06	9.65602e-05	yes	down	6.54	7.39	2.19	2.58	6.965	2.385
ENSG00000224660	SH3BP5-AS1	SH3BP5 antisense RNA 1 [Source:HGNC Symbol;Acc:HGNC:44501]	2.979	1.57498	5.09736e-06	0.000103575	yes	up	1.27	0.67	2.49	2.39	0.97	2.44
ENSG00000279407	AC007191.1	TEC	0.307	-1.70139	5.13903e-06	0.000103941	yes	down	2.78	3.41	1.07	0.73	3.095	0.9
ENSG00000261419	AC145285.4	phospholipase A2, group X (PLA2G10) pseudogene	2.509	1.32698	5.60492e-06	0.000111649	yes	up	2.85	3.07	8.22	5.76	2.96	6.99
ENSG00000125746	EML2	EMAP like 2 [Source:HGNC Symbol;Acc:HGNC:18035]	0.394	-1.3438	5.91365e-06	0.00011709	yes	down	8.93	11.24	4.77	2.86	10.085	3.815
ENSG00000110844	PRPF40B	pre-mRNA processing factor 40 homolog B [Source:HGNC Symbol;Acc:HGNC:25031]	0.456	-1.13283	7.42503e-06	0.000142515	yes	down	8.95	10.87	5.41	3.7	9.91	4.555
ENSG00000126561	STAT5A	signal transducer and activator of transcription 5A [Source:HGNC Symbol;Acc:HGNC:11366]	0.405	-1.30544	8.00885e-06	0.000152609	yes	down	4.81	4.75	1.25	2.09	4.78	1.67
ENSG00000138131	LOXL4	lysyl oxidase like 4 [Source:HGNC Symbol;Acc:HGNC:17171]	3.13	1.64619	8.18493e-06	0.00015529	yes	up	0.75	0.91	2.87	2.02	0.83	2.445
ENSG00000065618	COL17A1	collagen type XVII alpha 1 chain [Source:HGNC Symbol;Acc:HGNC:2194]	5.282	2.40116	9.19515e-06	0.000171734	yes	up	0.23	0.32	0.99	1.71	0.275	1.35
ENSG00000279159	AC003681.1	novel transcript, antisense to MTMR3	0.38	-1.39573	1.04876e-05	0.000191791	yes	down	0.29	0.28	0.13	0.07	0.285	0.1
ENSG00000196689	TRPV1	transient receptor potential cation channel subfamily V member 1 [Source:HGNC Symbol;Acc:HGNC:12716]	2.539	1.34428	1.07703e-05	0.000196662	yes	up	0.97	1.27	2.57	3.02	1.12	2.795
ENSG00000160336	ZNF761	zinc finger protein 761 [Source:HGNC Symbol;Acc:HGNC:23179]	4.14	2.04961	1.1412e-05	0.000207257	yes	up	0.26	0.71	2.28	1.85	0.485	2.065
ENSG00000213178	RPL22P1	ribosomal protein L22 pseudogene 1 [Source:HGNC Symbol;Acc:HGNC:17998]	2.324	1.2166	1.18937e-05	0.000214232	yes	up	39.79	64.94	114.52	112.05	52.365	113.285
ENSG00000104231	ZFAND1	zinc finger AN1-type containing 1 [Source:HGNC Symbol;Acc:HGNC:25858]	0.491	-1.02513	1.19558e-05	0.000215057	yes	down	27.75	28.92	9.57	13.23	28.335	11.4
ENSG00000101198	NKAIN4	sodium/potassium transporting ATPase interacting 4 [Source:HGNC Symbol;Acc:HGNC:16191]	0.395	-1.34184	1.48724e-05	0.000258344	yes	down	13.41	14.74	3.7	6.67	14.075	5.185
ENSG00000257167	TMPO-AS1	TMPO antisense RNA 1 [Source:HGNC Symbol;Acc:HGNC:44158]	2.954	1.56274	1.76806e-05	0.000303125	yes	up	0.8	0.97	2.66	2.27	0.885	2.465
ENSG00000132793	LPIN3	lipin 3 [Source:HGNC Symbol;Acc:HGNC:14451]	0.482	-1.05319	1.80232e-05	0.000307398	yes	down	6.2	6.09	2.12	2.32	6.145	2.22
ENSG00000186792	HYAL3	hyaluronidase 3 [Source:HGNC Symbol;Acc:HGNC:5322]	2.195	1.13437	1.91233e-05	0.000322817	yes	up	5.95	4.87	10.65	10.85	5.41	10.75
ENSG00000240225	ZNF542P	zinc finger protein 542, pseudogene [Source:HGNC Symbol;Acc:HGNC:25393]	2.174	1.12059	2.03146e-05	0.000339876	yes	up	2.93	3.15	6.41	6.1	3.04	6.255
ENSG00000185920	PTCH1	patched 1 [Source:HGNC Symbol;Acc:HGNC:9585]	0.369	-1.43856	2.21447e-05	0.000364473	yes	down	1.55	1.71	0.54	0.41	1.63	0.475
ENSG00000269386	RAB11B-AS1	RAB11B antisense RNA 1 [Source:HGNC Symbol;Acc:HGNC:44178]	3.449	1.78606	2.44741e-05	0.000395885	yes	up	2.53	1.54	5.33	5.53	2.035	5.43
ENSG00000198780	FAM169A	family with sequence similarity 169 member A [Source:HGNC Symbol;Acc:HGNC:29138]	0.387	-1.37043	2.58505e-05	0.000415089	yes	down	1.83	1.94	0.54	0.83	1.885	0.685
ENSG00000127824	TUBA4A	tubulin alpha 4a [Source:HGNC Symbol;Acc:HGNC:12407]	2.871	1.52155	2.63747e-05	0.00042299	yes	up	3.33	1.57	5.07	8.48	2.45	6.775
ENSG00000255874	LINC00346	long intergenic non-protein coding RNA 346 [Source:HGNC Symbol;Acc:HGNC:27492]	2.305	1.20504	2.7123e-05	0.000433253	yes	up	1.26	0.92	2.67	2.1	1.09	2.385
ENSG00000056558	TRAF1	TNF receptor associated factor 1 [Source:HGNC Symbol;Acc:HGNC:12031]	3.722	1.89624	2.75048e-05	0.000437915	yes	up	0.86	0.8	1.32	4.6	0.83	2.96
ENSG00000168917	SLC35G2	solute carrier family 35 member G2 [Source:HGNC Symbol;Acc:HGNC:28480]	0.461	-1.11722	2.80243e-05	0.000442956	yes	down	8.72	10.14	3.59	4.34	9.43	3.965
ENSG00000082512	TRAF5	TNF receptor associated factor 5 [Source:HGNC Symbol;Acc:HGNC:12035]	0.478	-1.06393	2.82788e-05	0.000444857	yes	down	5.24	5.64	2.22	2.77	5.44	2.495
ENSG00000197183	NOL4L	nucleolar protein 4 like [Source:HGNC Symbol;Acc:HGNC:16106]	0.427	-1.2272	2.84395e-05	0.000444857	yes	down	4.81	4.42	2.36	2.6	4.615	2.48
ENSG00000256028	AC026362.1	novel transcript	2.075	1.05308	3.03311e-05	0.000470955	yes	up	14.18	9.87	22.24	20.58	12.025	21.41
ENSG00000107742	SPOCK2	SPARC (osteonectin), cwcv and kazal like domains proteoglycan 2 [Source:HGNC Symbol;Acc:HGNC:13564]	3.251	1.70076	3.13149e-05	0.000484516	yes	up	0.45	1.14	1.18	2.86	0.795	2.02
ENSG00000141391	PRELID3A	PRELI domain containing 3A [Source:HGNC Symbol;Acc:HGNC:24639]	0.469	-1.09108	3.53462e-05	0.000537417	yes	down	16.95	18.45	9.51	7.19	17.7	8.35
ENSG00000260257	AL035071.1	novel transcript	2.119	1.08337	3.63148e-05	0.000550872	yes	up	3.43	4.02	7.8	7.11	3.725	7.455
ENSG00000123689	G0S2	G0/G1 switch 2 [Source:HGNC Symbol;Acc:HGNC:30229]	2.116	1.08114	3.65806e-05	0.000553629	yes	up	16.8	17.05	25.5	42.13	16.925	33.815
ENSG00000184489	PTP4A3	protein tyrosine phosphatase type IVA, member 3 [Source:HGNC Symbol;Acc:HGNC:9636]	0.302	-1.72654	3.8321e-05	0.000576654	yes	down	3.75	4.96	1.64	1.13	4.355	1.385
ENSG00000273230	AC102953.2	novel transcript	2.589	1.37263	3.95957e-05	0.000593097	yes	up	1.3	1.22	3.2	2.97	1.26	3.085
ENSG00000056972	TRAF3IP2	TRAF3 interacting protein 2 [Source:HGNC Symbol;Acc:HGNC:1343]	0.483	-1.05052	4.09692e-05	0.000608851	yes	down	8.61	9.82	4.75	4.76	9.215	4.755
ENSG00000170270	GON7	GON7, KEOPS complex subunit [Source:HGNC Symbol;Acc:HGNC:20356]	2.305	1.20456	4.11518e-05	0.00061076	yes	up	6.05	5.7	13.56	11.97	5.875	12.765
ENSG00000164161	HHIP	hedgehog interacting protein [Source:HGNC Symbol;Acc:HGNC:14866]	2.744	1.45614	4.23268e-05	0.0006227	yes	up	1.78	2.41	3.25	5.91	2.095	4.58
ENSG00000237523	LINC00857	long intergenic non-protein coding RNA 857 [Source:HGNC Symbol;Acc:HGNC:45114]	2.588	1.37203	7.03663e-05	0.000936819	yes	up	2.87	4.64	5.39	9.91	3.755	7.65
ENSG00000272077	AC124045.1	novel transcript	4.586	2.19726	7.04638e-05	0.000937169	yes	up	0.38	0.62	2.22	2.14	0.5	2.18
ENSG00000137767	SQOR	sulfide quinone oxidoreductase [Source:HGNC Symbol;Acc:HGNC:20390]	0.475	-1.07444	7.1135e-05	0.00094514	yes	down	11.08	10.44	4.35	6.54	10.76	5.445
ENSG00000100505	TRIM9	tripartite motif containing 9 [Source:HGNC Symbol;Acc:HGNC:16288]	0.324	-1.6244	7.39836e-05	0.0009722	yes	down	2.04	2.79	0.43	1.11	2.415	0.77
ENSG00000188177	ZC3H6	zinc finger CCCH-type containing 6 [Source:HGNC Symbol;Acc:HGNC:24762]	0.29	-1.78421	7.77935e-05	0.00101618	yes	down	0.42	0.71	0.31	0.44	0.565	0.375
ENSG00000224420	ADM5	adrenomedullin 5 (putative) [Source:HGNC Symbol;Acc:HGNC:27293]	3.161	1.66042	9.76288e-05	0.0012231	yes	up	1.54	1.1	3.55	4.37	1.32	3.96
ENSG00000103269	RHBDL1	rhomboid like 1 [Source:HGNC Symbol;Acc:HGNC:10007]	3.224	1.68889	9.9191e-05	0.00124031	yes	up	0.91	1.72	3.24	4.48	1.315	3.86
ENSG00000164619	BMPER	BMP binding endothelial regulator [Source:HGNC Symbol;Acc:HGNC:24154]	2.155	1.1079	9.9609e-05	0.00124318	yes	up	4.85	5.12	5.25	9.69	4.985	7.47
ENSG00000180385	EMC3-AS1	EMC3 antisense RNA 1 [Source:HGNC Symbol;Acc:HGNC:49223]	2.021	1.01476	0.000103352	0.00128019	yes	up	5.48	5.8	7.7	8.43	5.64	8.065
ENSG00000171951	SCG2	secretogranin II [Source:HGNC Symbol;Acc:HGNC:10575]	0.456	-1.13258	0.000109628	0.00134401	yes	down	5.55	8.61	3.44	2.64	7.08	3.04
ENSG00000271936	AC012073.1	novel transcript, antisense to ADCY3	2.693	1.42942	0.000114062	0.00138932	yes	up	2.85	3.81	7.91	9.03	3.33	8.47
ENSG00000285816	AP000944.2	novel protein, POLA2-CDC42EP2 readthrough	2.354	1.23486	0.000115171	0.00140024	yes	up	2.55	1.32	3.7	4.69	1.935	4.195
ENSG00000136999	CCN3	cellular communication network factor 3 [Source:HGNC Symbol;Acc:HGNC:7885]	3.241	1.69623	0.000120285	0.00145036	yes	up	1.15	1.59	3.09	2.41	1.37	2.75
ENSG00000204519	ZNF551	zinc finger protein 551 [Source:HGNC Symbol;Acc:HGNC:25108]	2.043	1.03096	0.000121503	0.00145667	yes	up	2.53	2.59	3.7	4.22	2.56	3.96
ENSG00000246922	UBAP1L	ubiquitin associated protein 1 like [Source:HGNC Symbol;Acc:HGNC:40028]	2.472	1.30588	0.000134221	0.00158076	yes	up	0.69	0.72	1.65	1.38	0.705	1.515
ENSG00000154133	ROBO4	roundabout guidance receptor 4 [Source:HGNC Symbol;Acc:HGNC:17985]	3.117	1.64021	0.000136021	0.00159482	yes	up	1.46	0.98	1.93	3.29	1.22	2.61
ENSG00000186854	TRABD2A	TraB domain containing 2A [Source:HGNC Symbol;Acc:HGNC:27013]	0.485	-1.04305	0.000156602	0.00178218	yes	down	15.5	15.29	4.59	9.85	15.395	7.22
ENSG00000213648	SULT1A4	sulfotransferase family 1A member 4 [Source:HGNC Symbol;Acc:HGNC:30004]	2.869	1.52039	0.000160538	0.00181911	yes	up	2.19	2.81	5.67	7.03	2.5	6.35
ENSG00000165895	ARHGAP42	Rho GTPase activating protein 42 [Source:HGNC Symbol;Acc:HGNC:26545]	0.451	-1.15016	0.000165916	0.00187199	yes	down	1.89	2.88	1.5	1.65	2.385	1.575
ENSG00000139438	FAM222A	family with sequence similarity 222 member A [Source:HGNC Symbol;Acc:HGNC:25915]	2.094	1.06613	0.000166733	0.0018796	yes	up	2.42	2.06	4.1	4.9	2.24	4.5
ENSG00000183072	NKX2-5	NK2 homeobox 5 [Source:HGNC Symbol;Acc:HGNC:2488]	0.421	-1.2485	0.000174398	0.00194272	yes	down	9.69	7.45	3.39	3.44	8.57	3.415
ENSG00000259522	AL136295.4	novel transcript	2.106	1.07459	0.00017622	0.0019597	yes	up	1.84	1.36	3.45	2.93	1.6	3.19
ENSG00000138380	CARF	calcium responsive transcription factor [Source:HGNC Symbol;Acc:HGNC:14435]	0.33	-1.60063	0.000177667	0.00197247	yes	down	1.21	1.72	0.63	0.27	1.465	0.45
ENSG00000134802	SLC43A3	solute carrier family 43 member 3 [Source:HGNC Symbol;Acc:HGNC:17466]	0.486	-1.04059	0.000189183	0.00207236	yes	down	8.89	9.11	3.58	6.75	9	5.165
ENSG00000272196	HIST2H2AA4	histone cluster 2 H2A family member a4 [Source:HGNC Symbol;Acc:HGNC:29668]	0.425	-1.23429	0.000197177	0.00214742	yes	down	41.61	31	17.04	11.69	36.305	14.365
ENSG00000147421	HMBOX1	homeobox containing 1 [Source:HGNC Symbol;Acc:HGNC:26137]	0.5	-1.00053	0.000201049	0.00217877	yes	down	8.47	10.44	4.95	6.05	9.455	5.5
ENSG00000248015	AC005329.1	novel transcript, antisense to NDUFS7	4.095	2.03373	0.00020805	0.00224287	yes	up	0.24	0.31	1.7	1.57	0.275	1.635
ENSG00000189319	FAM53B	family with sequence similarity 53 member B [Source:HGNC Symbol;Acc:HGNC:28968]	0.361	-1.46831	0.000231698	0.00244257	yes	down	2.38	1.22	0.77	0.51	1.8	0.64
ENSG00000112183	RBM24	RNA binding motif protein 24 [Source:HGNC Symbol;Acc:HGNC:21539]	0.471	-1.08707	0.000253485	0.00263711	yes	down	4.99	5.47	2.06	2.96	5.23	2.51
ENSG00000125510	OPRL1	opioid related nociceptin receptor 1 [Source:HGNC Symbol;Acc:HGNC:8155]	0.286	-1.80533	0.000262654	0.00272527	yes	down	1.45	2.45	0.7	0.32	1.95	0.51
ENSG00000159167	STC1	stanniocalcin 1 [Source:HGNC Symbol;Acc:HGNC:11373]	0.227	-2.139	0.000267022	0.00275971	yes	down	0.87	1.03	0.27	0.26	0.95	0.265
ENSG00000261061	AC092718.4	novel transcript	2.931	1.55137	0.00027714	0.00284863	yes	up	6.84	3.68	16.81	12.22	5.26	14.515
ENSG00000163611	SPICE1	spindle and centriole associated protein 1 [Source:HGNC Symbol;Acc:HGNC:25083]	0.432	-1.21066	0.000282285	0.00289475	yes	down	1.97	5.88	1.21	1.22	3.925	1.215
ENSG00000273532	RF01972	-	2.156	1.10865	0.000292345	0.00296785	yes	up	2.53	2.74	4.61	6.13	2.635	5.37
ENSG00000256594	AC010186.2	C-type lectin domain family 2 (CLEC2) pseudogene	0.293	-1.77279	0.000319549	0.0032045	yes	down	3.01	3.71	1.06	0.78	3.36	0.92
ENSG00000272121	AC006058.3	novel transcript	4.339	2.11722	0.000340802	0.0033714	yes	up	1.31	0.7	3.6	4.59	1.005	4.095
ENSG00000137218	FRS3	fibroblast growth factor receptor substrate 3 [Source:HGNC Symbol;Acc:HGNC:16970]	0.483	-1.05063	0.000344123	0.0034017	yes	down	5.41	7.43	3.03	2.79	6.42	2.91
ENSG00000160963	COL26A1	collagen type XXVI alpha 1 chain [Source:HGNC Symbol;Acc:HGNC:18038]	0.308	-1.69897	0.000350013	0.00344458	yes	down	2.01	2.34	0.83	0.45	2.175	0.64
ENSG00000279649	AC020978.9	novel transcript	0.37	-1.43419	0.000390145	0.00376152	yes	down	2.74	2.65	1.14	0.74	2.695	0.94
ENSG00000204175	GPRIN2	G protein regulated inducer of neurite outgrowth 2 [Source:HGNC Symbol;Acc:HGNC:23730]	0.439	-1.1888	0.00040524	0.00387213	yes	down	6.74	6.74	2.2	3.3	6.74	2.75
ENSG00000119686	FLVCR2	feline leukemia virus subgroup C cellular receptor family member 2 [Source:HGNC Symbol;Acc:HGNC:20105]	2.209	1.14365	0.000420537	0.0039836	yes	up	2.64	2.55	3.3	6.06	2.595	4.68
ENSG00000186847	KRT14	keratin 14 [Source:HGNC Symbol;Acc:HGNC:6416]	4.169	2.05985	0.000421945	0.00399407	yes	up	1.15	0.51	2.53	2.13	0.83	2.33
ENSG00000178026	LRRC75B	leucine rich repeat containing 75B [Source:HGNC Symbol;Acc:HGNC:33155]	0.431	-1.21474	0.000480552	0.00446514	yes	down	7	7.4	3.99	2.47	7.2	3.23
ENSG00000174669	SLC29A2	solute carrier family 29 member 2 [Source:HGNC Symbol;Acc:HGNC:11004]	0.436	-1.19701	0.000483031	0.00447468	yes	down	3.6	4.17	1.47	1.82	3.885	1.645
ENSG00000188321	ZNF559	zinc finger protein 559 [Source:HGNC Symbol;Acc:HGNC:28197]	2.298	1.20022	0.000483253	0.00447468	yes	up	1.6	2.26	5.5	5.88	1.93	5.69
ENSG00000157322	CLEC18A	C-type lectin domain family 18 member A [Source:HGNC Symbol;Acc:HGNC:30388]	2.794	1.48251	0.000538036	0.00487565	yes	up	0.62	0.86	1.78	2.33	0.74	2.055
ENSG00000169247	SH3TC2	SH3 domain and tetratricopeptide repeats 2 [Source:HGNC Symbol;Acc:HGNC:29427]	2.617	1.38802	0.000560176	0.00501757	yes	up	0.68	0.82	1.41	2.23	0.75	1.82
ENSG00000276805	AL133216.2	general transcription factor IIi (GTF2I) pseudogene	0.473	-1.0796	0.000563335	0.00503559	yes	down	1.28	1.56	0.66	0.6	1.42	0.63
ENSG00000120075	HOXB5	homeobox B5 [Source:HGNC Symbol;Acc:HGNC:5116]	2.31	1.20815	0.000567982	0.00505978	yes	up	3.14	2.86	4.32	8.81	3	6.565
ENSG00000120832	MTERF2	mitochondrial transcription termination factor 2 [Source:HGNC Symbol;Acc:HGNC:30779]	2.263	1.17852	0.000578708	0.00513813	yes	up	1.94	1.82	4.7	4.53	1.88	4.615
ENSG00000271976	AC012467.2	novel transcript, antisense to IL17RB	3.398	1.76462	0.000593259	0.00521458	yes	up	0.47	0.53	1.68	1.54	0.5	1.61
ENSG00000225783	MIAT	myocardial infarction associated transcript [Source:HGNC Symbol;Acc:HGNC:33425]	2.123	1.08619	0.000597091	0.00523777	yes	up	0.46	0.45	1.24	0.95	0.455	1.095
ENSG00000281183	NPTN-IT1	NPTN intronic transcript 1 [Source:HGNC Symbol;Acc:HGNC:45091]	0.373	-1.42468	0.000596906	0.00523777	yes	down	3.12	3.03	0.84	1.33	3.075	1.085
ENSG00000230606	AC092683.1	novel transcript	3.663	1.87295	0.000631428	0.00548418	yes	up	1.12	1.82	4.21	3.6	1.47	3.905
ENSG00000168505	GBX2	gastrulation brain homeobox 2 [Source:HGNC Symbol;Acc:HGNC:4186]	0.336	-1.57348	0.000634379	0.00550255	yes	down	3.79	3.16	1.23	1.26	3.475	1.245
ENSG00000170049	KCNAB3	potassium voltage-gated channel subfamily A regulatory beta subunit 3 [Source:HGNC Symbol;Acc:HGNC:6230]	2.751	1.46013	0.000652117	0.00563044	yes	up	1.41	1.56	4.06	4.58	1.485	4.32
ENSG00000123243	ITIH5	inter-alpha-trypsin inhibitor heavy chain family member 5 [Source:HGNC Symbol;Acc:HGNC:21449]	0.304	-1.71626	0.000662023	0.00569729	yes	down	1.05	1.38	0.25	0.5	1.215	0.375
ENSG00000182685	BRICD5	BRICHOS domain containing 5 [Source:HGNC Symbol;Acc:HGNC:28309]	2.081	1.05716	0.000666828	0.00572706	yes	up	6.53	5.16	8.86	18.02	5.845	13.44
ENSG00000173275	ZNF449	zinc finger protein 449 [Source:HGNC Symbol;Acc:HGNC:21039]	0.488	-1.03425	0.000675381	0.00577364	yes	down	2.92	3.33	1.58	1.32	3.125	1.45
ENSG00000270276	HIST2H4B	histone cluster 2 H4 family member b [Source:HGNC Symbol;Acc:HGNC:29607]	0.196	-2.34846	0.000675719	0.00577364	yes	down	2.81	1.72	0.8	0.22	2.265	0.51
ENSG00000171649	ZIK1	zinc finger protein interacting with K protein 1 [Source:HGNC Symbol;Acc:HGNC:33104]	2.255	1.17319	0.000679911	0.00580032	yes	up	2.23	2.11	2.27	2.54	2.17	2.405
ENSG00000239282	CASTOR1	cytosolic arginine sensor for mTORC1 subunit 1 [Source:HGNC Symbol;Acc:HGNC:34423]	0.419	-1.25604	0.000723136	0.00610355	yes	down	6.83	8.09	3.41	2.1	7.46	2.755
ENSG00000286064	AL035413.2	aldo-keto reductase family pseudogene	2.236	1.16096	0.000746249	0.00624794	yes	up	1.06	0.97	1.66	2.63	1.015	2.145
ENSG00000033327	GAB2	GRB2 associated binding protein 2 [Source:HGNC Symbol;Acc:HGNC:14458]	0.443	-1.17607	0.000805462	0.00661121	yes	down	1.47	1.65	0.75	0.53	1.56	0.64
ENSG00000267321	LINC02001	long intergenic non-protein coding RNA 2001 [Source:HGNC Symbol;Acc:HGNC:52836]	2.414	1.27118	0.000839294	0.00681986	yes	up	2.47	2.95	5.57	6.72	2.71	6.145
ENSG00000142910	TINAGL1	tubulointerstitial nephritis antigen like 1 [Source:HGNC Symbol;Acc:HGNC:19168]	2.825	1.49828	0.000864289	0.00698181	yes	up	1.1	1.27	2.07	3.83	1.185	2.95
ENSG00000145506	NKD2	NKD2, WNT signaling pathway inhibitor [Source:HGNC Symbol;Acc:HGNC:17046]	0.36	-1.47508	0.000910171	0.00728524	yes	down	4.27	4.05	1.56	0.87	4.16	1.215
ENSG00000135547	HEY2	hes related family bHLH transcription factor with YRPW motif 2 [Source:HGNC Symbol;Acc:HGNC:4881]	0.356	-1.48915	0.000958275	0.00758604	yes	down	1.86	2.42	0.83	0.63	2.14	0.73
ENSG00000213658	LAT	linker for activation of T cells [Source:HGNC Symbol;Acc:HGNC:18874]	2.432	1.28224	0.000969002	0.00764461	yes	up	4.49	2.66	6.89	8.45	3.575	7.67
ENSG00000167244	IGF2	insulin like growth factor 2 [Source:HGNC Symbol;Acc:HGNC:5466]	2.75	1.45942	0.000983904	0.00774825	yes	up	0.42	0.44	1.31	1.45	0.43	1.38
ENSG00000171476	HOPX	HOP homeobox [Source:HGNC Symbol;Acc:HGNC:24961]	2.597	1.37661	0.00103173	0.0080336	yes	up	3.37	3.44	4.96	11.76	3.405	8.36
ENSG00000153832	FBXO36	F-box protein 36 [Source:HGNC Symbol;Acc:HGNC:27020]	0.271	-1.88349	0.001084	0.0083376	yes	down	1.27	1.22	0.34	0.33	1.245	0.335
ENSG00000172403	SYNPO2	synaptopodin 2 [Source:HGNC Symbol;Acc:HGNC:17732]	0.336	-1.57544	0.00110707	0.00849463	yes	down	0.41	0.4	0.12	0.2	0.405	0.16
ENSG00000242288	AC022400.3	novel transcript	0.494	-1.01654	0.00111489	0.00853974	yes	down	2.19	2.74	1.24	1.05	2.465	1.145
ENSG00000269891	ARHGAP19-SLIT1	ARHGAP19-SLIT1 readthrough (NMD candidate) [Source:HGNC Symbol;Acc:HGNC:48348]	0.335	-1.57705	0.00119217	0.00902831	yes	down	0.74	1.59	0.38	0.43	1.165	0.405
ENSG00000225828	FAM229A	family with sequence similarity 229 member A [Source:HGNC Symbol;Acc:HGNC:44652]	2.062	1.04431	0.0011974	0.00905104	yes	up	2.39	1.95	4.39	4.29	2.17	4.34
ENSG00000104833	TUBB4A	tubulin beta 4A class IVa [Source:HGNC Symbol;Acc:HGNC:20774]	2.218	1.14918	0.0012018	0.00906796	yes	up	1.64	3.63	5.37	4.59	2.635	4.98
ENSG00000254635	WAC-AS1	WAC antisense RNA 1 (head to head) [Source:HGNC Symbol;Acc:HGNC:27347]	2.006	1.00427	0.00126877	0.00941177	yes	up	2.61	2.57	4.4	5.12	2.59	4.76
ENSG00000188315	C3orf62	chromosome 3 open reading frame 62 [Source:HGNC Symbol;Acc:HGNC:24771]	2.507	1.326	0.00140788	0.0102644	yes	up	0.71	2.06	3.57	1.73	1.385	2.65
ENSG00000261490	AC005674.2	novel transcript, overlapping WDR1	4.379	2.13059	0.001539	0.0110311	yes	up	0.12	0.24	0.72	0.8	0.18	0.76
ENSG00000162490	DRAXIN	dorsal inhibitory axon guidance protein [Source:HGNC Symbol;Acc:HGNC:25054]	0.278	-1.84765	0.00158386	0.0112972	yes	down	0.46	0.51	0.17	0.08	0.485	0.125
ENSG00000230109	LINC02643	long intergenic non-protein coding RNA 2643 [Source:HGNC Symbol;Acc:HGNC:54126]	2.061	1.04318	0.00158492	0.0112986	yes	up	3.87	3.13	7.55	7.99	3.5	7.77
ENSG00000225345	SNX18P3	sorting nexin 18 pseudogene 3 [Source:HGNC Symbol;Acc:HGNC:39611]	0.426	-1.23209	0.00169472	0.0119777	yes	down	4.25	4.38	1.98	1.73	4.315	1.855
ENSG00000163362	INAVA	innate immunity activator [Source:HGNC Symbol;Acc:HGNC:25599]	4.586	2.19723	0.00177287	0.0123901	yes	up	0.36	0.11	0.64	1.47	0.235	1.055
ENSG00000086619	ERO1B	endoplasmic reticulum oxidoreductase 1 beta [Source:HGNC Symbol;Acc:HGNC:14355]	0.5	-1.00051	0.00178568	0.0124468	yes	down	2.39	2.22	0.98	0.97	2.305	0.975
ENSG00000279278	AC245060.6	novel transcript	2.156	1.10807	0.00185854	0.0128594	yes	up	0.39	0.44	0.88	0.81	0.415	0.845
ENSG00000163491	NEK10	NIMA related kinase 10 [Source:HGNC Symbol;Acc:HGNC:18592]	3.634	1.86143	0.00187309	0.0129354	yes	up	0.73	0.34	1.47	1.29	0.535	1.38
ENSG00000130720	FIBCD1	fibrinogen C domain containing 1 [Source:HGNC Symbol;Acc:HGNC:25922]	0.495	-1.01442	0.00187441	0.0129354	yes	down	7.2	11.28	5.61	4.76	9.24	5.185
ENSG00000109063	MYH3	myosin heavy chain 3 [Source:HGNC Symbol;Acc:HGNC:7573]	3.282	1.71464	0.00187872	0.0129446	yes	up	0.14	0.49	0.57	1.1	0.315	0.835
ENSG00000064300	NGFR	nerve growth factor receptor [Source:HGNC Symbol;Acc:HGNC:7809]	0.276	-1.85984	0.00197912	0.0134742	yes	down	0.87	1.08	0.19	0.32	0.975	0.255
ENSG00000217576	AL158066.1	novel transcript	0.275	-1.863	0.00199624	0.0135627	yes	down	2.67	0.88	0.49	0.44	1.775	0.465
ENSG00000268790	AC008764.4	novel protein	2.098	1.06896	0.0020128	0.0136611	yes	up	17.9	22.86	40.57	36.53	20.38	38.55
ENSG00000231054	AC093833.1	novel transcript	3.839	1.9407	0.00205489	0.0138681	yes	up	1.54	0.96	4.14	5.11	1.25	4.625
ENSG00000183666	GUSBP1	glucuronidase, beta pseudogene 1 [Source:HGNC Symbol;Acc:HGNC:13670]	2.212	1.14554	0.00206109	0.0138958	yes	up	3.46	5.88	8.87	7.57	4.67	8.22
ENSG00000135976	ANKRD36	ankyrin repeat domain 36 [Source:HGNC Symbol;Acc:HGNC:24079]	0.457	-1.12991	0.002124	0.0141675	yes	down	5.63	3.39	1.46	2.76	4.51	2.11
ENSG00000127578	WFIKKN1	WAP, follistatin/kazal, immunoglobulin, kunitz and netrin domain containing 1 [Source:HGNC Symbol;Acc:HGNC:30912]	2.891	1.53155	0.00229718	0.0150407	yes	up	0.51	0.42	1.15	1.49	0.465	1.32
ENSG00000196247	ZNF107	zinc finger protein 107 [Source:HGNC Symbol;Acc:HGNC:12887]	2.109	1.07649	0.00238006	0.0154452	yes	up	1.28	0.93	1.36	2.38	1.105	1.87
ENSG00000155970	MICU3	mitochondrial calcium uptake family member 3 [Source:HGNC Symbol;Acc:HGNC:27820]	0.481	-1.05683	0.00242864	0.0156601	yes	down	2.75	4.61	2.05	1.31	3.68	1.68
ENSG00000184678	HIST2H2BE	histone cluster 2 H2B family member e [Source:HGNC Symbol;Acc:HGNC:4760]	0.408	-1.29471	0.00272631	0.0171757	yes	down	3.16	2.85	1.47	0.85	3.005	1.16
ENSG00000129749	CHRNA10	cholinergic receptor nicotinic alpha 10 subunit [Source:HGNC Symbol;Acc:HGNC:13800]	3.869	1.95181	0.00280614	0.0175194	yes	up	0.55	0.51	1.8	2.13	0.53	1.965
ENSG00000215695	RSC1A1	regulator of solute carriers 1 [Source:HGNC Symbol;Acc:HGNC:10458]	0.333	-1.58587	0.00281191	0.0175305	yes	down	2.58	2.9	1.22	0.49	2.74	0.855
ENSG00000009724	MASP2	mannan binding lectin serine peptidase 2 [Source:HGNC Symbol;Acc:HGNC:6902]	3.579	1.83966	0.00290495	0.0180167	yes	up	0.32	0.38	1.2	1.19	0.35	1.195
ENSG00000088538	DOCK3	dedicator of cytokinesis 3 [Source:HGNC Symbol;Acc:HGNC:2989]	4.261	2.09132	0.00300823	0.0184839	yes	up	0.05	0.07	0.21	0.28	0.06	0.245
ENSG00000259075	POC1B-GALNT4	POC1B-GALNT4 readthrough [Source:HGNC Symbol;Acc:HGNC:42957]	3.649	1.86757	0.00320064	0.0194823	yes	up	0.17	0.2	0.56	0.52	0.185	0.54
ENSG00000138623	SEMA7A	semaphorin 7A (John Milton Hagen blood group) [Source:HGNC Symbol;Acc:HGNC:10741]	2.196	1.13499	0.00324541	0.0197287	yes	up	1.68	1.71	1.82	3.99	1.695	2.905
ENSG00000221886	ZBED8	zinc finger BED-type containing 8 [Source:HGNC Symbol;Acc:HGNC:30804]	2.278	1.18759	0.00331801	0.0200681	yes	up	0.94	1.01	1.96	2.25	0.975	2.105
ENSG00000187627	RGPD1	RANBP2-like and GRIP domain containing 1 [Source:HGNC Symbol;Acc:HGNC:32414]	0.317	-1.65912	0.00350944	0.0210136	yes	down	1.84	1.46	0.54	0.17	1.65	0.355
ENSG00000130751	NPAS1	neuronal PAS domain protein 1 [Source:HGNC Symbol;Acc:HGNC:7894]	0.491	-1.02762	0.00353039	0.0211006	yes	down	6.58	5.58	2.87	2.83	6.08	2.85
ENSG00000162654	GBP4	guanylate binding protein 4 [Source:HGNC Symbol;Acc:HGNC:20480]	0.409	-1.2881	0.00354075	0.0211529	yes	down	1.76	1.42	0.44	0.65	1.59	0.545
ENSG00000249624	AP000295.1	novel protein	0.398	-1.32889	0.0037459	0.0219796	yes	down	2.4	2.72	0.77	2.29	2.56	1.53
ENSG00000140961	OSGIN1	oxidative stress induced growth inhibitor 1 [Source:HGNC Symbol;Acc:HGNC:30093]	2.102	1.07177	0.0037603	0.0220249	yes	up	2.27	2.13	4.03	3.88	2.2	3.955
ENSG00000206530	CFAP44	cilia and flagella associated protein 44 [Source:HGNC Symbol;Acc:HGNC:25631]	2.099	1.06943	0.00389793	0.0226241	yes	up	0.96	0.7	1.76	2.09	0.83	1.925
ENSG00000164211	STARD4	StAR related lipid transfer domain containing 4 [Source:HGNC Symbol;Acc:HGNC:18058]	0.48	-1.05791	0.00397634	0.023024	yes	down	3.05	2.96	1.48	2.58	3.005	2.03
ENSG00000162591	MEGF6	multiple EGF like domains 6 [Source:HGNC Symbol;Acc:HGNC:3232]	0.453	-1.14143	0.00411877	0.0236304	yes	down	43.55	51.1	22.86	11.8	47.325	17.33
ENSG00000164066	INTU	inturned planar cell polarity protein [Source:HGNC Symbol;Acc:HGNC:29239]	0.476	-1.07035	0.00431746	0.024514	yes	down	1.41	0.9	0.3	0.4	1.155	0.35
ENSG00000231889	TRAF3IP2-AS1	TRAF3IP2 antisense RNA 1 [Source:HGNC Symbol;Acc:HGNC:40005]	0.376	-1.41279	0.00433661	0.0245911	yes	down	5.19	7.3	2.95	1.96	6.245	2.455
ENSG00000214562	NUTM2D	NUT family member 2D [Source:HGNC Symbol;Acc:HGNC:23447]	2.167	1.11583	0.00434042	0.0246019	yes	up	1.14	1.55	2.14	3.43	1.345	2.785
ENSG00000149150	SLC43A1	solute carrier family 43 member 1 [Source:HGNC Symbol;Acc:HGNC:9225]	0.487	-1.0378	0.00452466	0.0254926	yes	down	5.16	4	1.75	2.28	4.58	2.015
ENSG00000284194	SCO2	SCO2, cytochrome c oxidase assembly protein [Source:NCBI gene;Acc:9997]	3.654	1.8695	0.00461531	0.0258485	yes	up	1.43	2.35	6.05	7.11	1.89	6.58
ENSG00000129194	SOX15	SRY-box 15 [Source:HGNC Symbol;Acc:HGNC:11196]	3.036	1.60227	0.00468019	0.0260567	yes	up	1.04	1.06	2.86	3.44	1.05	3.15
ENSG00000246283	AC090510.1	novel transcript	0.308	-1.69731	0.00477584	0.0264105	yes	down	1.45	1.92	0.82	0.38	1.685	0.6
ENSG00000118257	NRP2	neuropilin 2 [Source:HGNC Symbol;Acc:HGNC:8005]	0.477	-1.06793	0.00483017	0.0265804	yes	down	100.46	118.18	34.78	65.03	109.32	49.905
ENSG00000227953	LINC01341	long intergenic non-protein coding RNA 1341 [Source:HGNC Symbol;Acc:HGNC:49457]	4.115	2.04106	0.0048299	0.0265804	yes	up	0.15	0.71	2.3	1.46	0.43	1.88
ENSG00000064763	FAR2	fatty acyl-CoA reductase 2 [Source:HGNC Symbol;Acc:HGNC:25531]	0.481	-1.05682	0.00483829	0.0266106	yes	down	3.39	4.15	1.14	2.29	3.77	1.715
ENSG00000272994	AC012360.3	novel transcript	2.978	1.57431	0.00523836	0.0282678	yes	up	0.38	0.29	0.96	0.91	0.335	0.935
ENSG00000133519	ZDHHC8P1	zinc finger DHHC-type containing 8 pseudogene 1 [Source:HGNC Symbol;Acc:HGNC:26461]	0.356	-1.49202	0.0054281	0.02903	yes	down	1.85	2.13	0.73	0.63	1.99	0.68
ENSG00000259992	AC025287.1	ADAT1 and TMEM231 readthrough transcript	0.392	-1.3522	0.00548068	0.0292518	yes	down	3.97	4.62	2.29	0.92	4.295	1.605
ENSG00000102466	FGF14	fibroblast growth factor 14 [Source:HGNC Symbol;Acc:HGNC:3671]	2.053	1.03805	0.00560797	0.0298706	yes	up	0.26	0.25	0.44	0.55	0.255	0.495
ENSG00000261915	AC026954.2	novel transcript	3.405	1.76766	0.00564273	0.0299847	yes	up	0.26	0.59	0.87	1.74	0.425	1.305
ENSG00000231405	AL008638.1	novel transcript	7.91	2.98365	0.00597767	0.0312954	yes	up	1.1	1.43	1.95	8.93	1.265	5.44
ENSG00000204305	AGER	advanced glycosylation end-product specific receptor [Source:HGNC Symbol;Acc:HGNC:320]	2.742	1.45545	0.0061329	0.0319051	yes	up	1.99	1.16	2.99	3.37	1.575	3.18
ENSG00000164776	PHKG1	phosphorylase kinase catalytic subunit gamma 1 [Source:HGNC Symbol;Acc:HGNC:8930]	0.276	-1.85638	0.00652467	0.0334081	yes	down	1.93	1.98	0.73	0.77	1.955	0.75
ENSG00000006459	KDM7A	lysine demethylase 7A [Source:HGNC Symbol;Acc:HGNC:22224]	0.441	-1.17972	0.00673846	0.034193	yes	down	0.54	0.8	0.29	0.21	0.67	0.25
ENSG00000279744	AC132938.5	TEC	0.272	-1.87642	0.00683423	0.0344576	yes	down	1.76	2.07	0.76	0.22	1.915	0.49
ENSG00000177854	TMEM187	transmembrane protein 187 [Source:HGNC Symbol;Acc:HGNC:13705]	0.477	-1.0693	0.00708953	0.0354071	yes	down	8.21	7.07	4.82	2.04	7.64	3.43
ENSG00000135439	AGAP2	ArfGAP with GTPase domain, ankyrin repeat and PH domain 2 [Source:HGNC Symbol;Acc:HGNC:16921]	0.487	-1.03789	0.00720775	0.0358596	yes	down	1.9	1.43	0.64	0.74	1.665	0.69
ENSG00000185414	MRPL30	mitochondrial ribosomal protein L30 [Source:HGNC Symbol;Acc:HGNC:14036]	0.399	-1.32551	0.00731572	0.0362264	yes	down	2.99	3.8	2.9	3.09	3.395	2.995
ENSG00000102879	CORO1A	coronin 1A [Source:HGNC Symbol;Acc:HGNC:2252]	2.012	1.00872	0.00738429	0.0364426	yes	up	1.99	2.43	5.98	7.26	2.21	6.62
ENSG00000130558	OLFM1	olfactomedin 1 [Source:HGNC Symbol;Acc:HGNC:17187]	3.293	1.71935	0.00742295	0.0365923	yes	up	0.67	1.18	1.37	2.35	0.925	1.86
ENSG00000169783	LINGO1	leucine rich repeat and Ig domain containing 1 [Source:HGNC Symbol;Acc:HGNC:21205]	0.45	-1.15315	0.00752759	0.0370665	yes	down	2.02	2.16	0.77	1.1	2.09	0.935
ENSG00000058404	CAMK2B	calcium/calmodulin dependent protein kinase II beta [Source:HGNC Symbol;Acc:HGNC:1461]	2.282	1.19056	0.00760449	0.0373753	yes	up	0.75	1.01	2.2	1.7	0.88	1.95
ENSG00000143382	ADAMTSL4	ADAMTS like 4 [Source:HGNC Symbol;Acc:HGNC:19706]	0.456	-1.13413	0.0076867	0.0376647	yes	down	2.06	2.45	1.08	0.91	2.255	0.995
ENSG00000100867	DHRS2	dehydrogenase/reductase 2 [Source:HGNC Symbol;Acc:HGNC:18349]	2.326	1.21799	0.00841164	0.0403483	yes	up	1.42	1.17	3.18	2.76	1.295	2.97
ENSG00000168077	SCARA3	scavenger receptor class A member 3 [Source:HGNC Symbol;Acc:HGNC:19000]	2.837	1.50437	0.00843984	0.0404541	yes	up	5.7	5	8.69	19.92	5.35	14.305
ENSG00000204611	ZNF616	zinc finger protein 616 [Source:HGNC Symbol;Acc:HGNC:28062]	2.205	1.14077	0.00880158	0.0418679	yes	up	0.52	1.08	1.68	1.13	0.8	1.405
ENSG00000279207	AC015813.6	novel transcript	2.133	1.09279	0.0089109	0.0423115	yes	up	0.55	0.4	0.83	1.09	0.475	0.96
ENSG00000224363	FP700111.1	novel transcript	2.55	1.35039	0.00892682	0.0423688	yes	up	9.45	5.72	7.05	16.29	7.585	11.67
ENSG00000128604	IRF5	interferon regulatory factor 5 [Source:HGNC Symbol;Acc:HGNC:6120]	0.368	-1.44029	0.00897867	0.0425106	yes	down	1.27	2.75	0.62	0.6	2.01	0.61
ENSG00000008517	IL32	interleukin 32 [Source:HGNC Symbol;Acc:HGNC:16830]	4.358	2.12374	0.00925107	0.0434876	yes	up	0.78	1.28	1.15	7.58	1.03	4.365
ENSG00000172575	RASGRP1	RAS guanyl releasing protein 1 [Source:HGNC Symbol;Acc:HGNC:9878]	0.3	-1.73729	0.0097225	0.0451556	yes	down	0.46	0.73	0.31	0.11	0.595	0.21
ENSG00000186567	CEACAM19	carcinoembryonic antigen related cell adhesion molecule 19 [Source:HGNC Symbol;Acc:HGNC:31951]	3.987	1.99544	0.00972238	0.0451556	yes	up	0.15	0.49	1.33	1.07	0.32	1.2
ENSG00000211772	TRBC2	T cell receptor beta constant 2 [Source:HGNC Symbol;Acc:HGNC:12157]	2.888	1.52991	0.00997957	0.0460776	yes	up	2.21	1.27	3.02	6.48	1.74	4.75
ENSG00000283293	RN7SK	RNA, 7SK small nuclear [Source:HGNC Symbol;Acc:HGNC:10037]	2.273	1.18459	0.00997878	0.0460776	yes	up	29.67	21.97	58.19	47.38	25.82	52.785
ENSG00000205238	SPDYE2	speedy/RINGO cell cycle regulator family member E2 [Source:HGNC Symbol;Acc:HGNC:33841]	0.327	-1.61413	0.0101206	0.0464635	yes	down	1.95	1.84	0.69	0.9	1.895	0.795
ENSG00000151611	MMAA	metabolism of cobalamin associated A [Source:HGNC Symbol;Acc:HGNC:18871]	0.445	-1.16776	0.0102684	0.0468481	yes	down	2.58	1.24	0.76	1.02	1.91	0.89
ENSG00000257315	ZBED6	zinc finger BED-type containing 6 [Source:HGNC Symbol;Acc:HGNC:33273]	0.496	-1.01268	0.010337	0.047096	yes	down	0.58	1	0.27	0.64	0.79	0.455
ENSG00000150471	ADGRL3	adhesion G protein-coupled receptor L3 [Source:HGNC Symbol;Acc:HGNC:20974]	0.339	-1.56237	0.0106361	0.0481089	yes	down	0.57	0.42	0.15	0.19	0.495	0.17
ENSG00000101188	NTSR1	neurotensin receptor 1 [Source:HGNC Symbol;Acc:HGNC:8039]	2.626	1.39261	0.0106895	0.0482076	yes	up	0.34	0.39	0.87	0.89	0.365	0.88
ENSG00000279863	AC069547.1	TEC	0.387	-1.37106	0.0109946	0.0492831	yes	down	2.31	2.7	0.76	1.07	2.505	0.915
