# Supplementary material for: CIRBP-OGFR axis safeguards against cardiomyocyte apoptosis and cardiotoxicity induced by chemotherapy
Source: Int J Biol Sci. 2022 Apr 11;18(7):2882–97. doi: 10.7150/ijbs.69655 (PMC9066098; doi:10.7150/ijbs.69655)
Supplement: Supplementary file 3 — Supplementary table 2. [file ijbsv18p2882s3.xls]

## Sheet: Differentially expressed genes
Accession	Description	FC(SiCIR/NC)	Log2FC(SiCIR/NC)	P_value(SiCIR/NC)	Regulate	Significant	SiCIR	NC	NC_1	NC_2	NC_3	SiCIR_1	SiCIR_2	SiCIR_3	GO Term	GO ID	KO ID	KO Name	Pathway ID	Pathway_defition	COG ID	COG_Functional Categories	Pfam ID	Domain	Domain Description	Subcellular Loc	Unique Peptides	Coverage（%）	MW [kDa]	FDR Confidence
ENSP00000349960.4	pep chromosome:GRCh38:7:5527148:5530601:-1 gene:ENSG00000075624.15 transcript:ENST00000331789.11 gene_biotype:protein_coding transcript_biotype:protein_coding gene_symbol:ACTB description:actin beta [Source:HGNC Symbol;Acc:HGNC:132]	1.49518	0.580321	0.1387	up	no	2.793	1.868	1	2.293	2.312	2.546	2.54	3.292	BP:regulation of metabolic process;BP:anatomical structure homeostasis;BP:positive regulation of response to stimulus;BP:regulation of response to stimulus;BP:cellular component organization;BP:cell surface receptor signaling pathway;BP:enzyme linked receptor protein signaling pathway;BP:transmembrane receptor protein tyrosine kinase signaling pathway;BP:cellular component organization or biogene…	GO:0019222;GO:0060249;GO:0048584;GO:0048583;GO:0016043;GO:0007166;GO:0007167;GO:0007169;GO:0071840;GO:0001895;GO:0010604;GO:0043044;GO:0040029;GO:0048518;GO:0002682;GO:0060255;GO:0002429;GO:0002376;GO:0007165;GO:0022607;GO:0009893;GO:0006928;GO:0050789;GO:0002764;GO:0002431;GO:0002768;GO:0002433;GO:0002684;GO:0065007;GO:0065008;GO:0098602;GO:0098609;GO:0050794;GO:0008150;GO:0048010;GO:0048013;GO:…	K05692	ACTB_G1	map05164;map04390;map04391;map04015;map04210;map04810;map04921;map05131;map05130;map05132;map04530;map04745;map05110;map05205;map04510;map05418;map05416;map05414;map05412;map04145;map05410;map04919;map04670;map05100;map04520;map04611	Influenza A;Hippo signaling pathway;Hippo signaling pathway - fly;Rap1 signaling pathway;Apoptosis;Regulation of actin cytoskeleton;Oxytocin signaling pathway;Shigellosis;Pathogenic Escherichia coli infection;Salmonella infection;Tight junction;Phototransduction - fly;Vibrio cholerae infection;Proteoglycans in cancer;Focal adhesion;Fluid shear stress and atherosclerosis;Viral myocarditis;Dilated …	COG5277	Z:Cytoskeleton	PF00022.16	Actin	Actin	cytoplasmic	1	81	41.7	High
ENSP00000361418.3	pep chromosome:GRCh38:1:43946950:43968022:1 gene:ENSG00000117408.11 transcript:ENST00000372343.8 gene_biotype:protein_coding transcript_biotype:protein_coding gene_symbol:IPO13 description:importin 13 [Source:HGNC Symbol;Acc:HGNC:16853]	1.29028	0.367679	0.2293	up	no	1.778	1.378	1	1.25	1.884	1.762	1.962	1.61	BP:protein localization to nucleus;BP:nuclear transport;BP:protein localization;BP:single-organism process;BP:cellular macromolecule localization;BP:intracellular protein transport;BP:single-organism nuclear import;BP:establishment of protein localization to organelle;BP:macromolecule localization;BP:cellular protein localization;BP:transport;BP:protein import;BP:protein import into nucleus;BP:nu…	GO:0034504;GO:0051169;GO:0008104;GO:0044699;GO:0070727;GO:0006886;GO:1902593;GO:0072594;GO:0033036;GO:0034613;GO:0006810;GO:0017038;GO:0006606;GO:0006913;GO:1902582;GO:0045184;GO:0015031;GO:0044765;GO:0008150;GO:0071702;GO:0051649;GO:0051234;GO:0051179;GO:1902578;GO:0051641;GO:0046907;GO:0033365;GO:0051170;GO:1902580;GO:0005737;GO:0016020;GO:0031090;GO:0044446;GO:0031965;GO:0044464;GO:0005575;GO:…	------	------	------	------	------	------	PF08389.9;PF03810.16	Xpo1;IBN_N	Exportin 1-like protein;Importin-beta N-terminal domain	cytoplasmic	1	1	108.1	Medium
ENSP00000418593.1	pep chromosome:GRCh38:20:45833799:45843276:1 gene:ENSG00000124104.19 transcript:ENST00000491381.6 gene_biotype:protein_coding transcript_biotype:protein_coding gene_symbol:SNX21 description:sorting nexin family member 21 [Source:HGNC Symbol;Acc:HGNC:16154]	1.22359	0.291119	0.25	up	no	1.691	1.382	1	1.429	1.718	1.88	1.626	1.567	BP:protein localization;BP:organic substance transport;BP:macromolecule localization;BP:transport;BP:establishment of protein localization;BP:biological_process;BP:establishment of localization;BP:localization;BP:protein transport;CC:intracellular part;CC:vacuolar membrane;CC:endosome membrane;CC:organelle membrane;CC:whole membrane;CC:membrane;CC:cytoplasmic vesicle part;CC:vacuolar part;CC:earl…	GO:0008104;GO:0071702;GO:0033036;GO:0006810;GO:0045184;GO:0008150;GO:0051234;GO:0051179;GO:0015031;GO:0044424;GO:0005774;GO:0010008;GO:0031090;GO:0098805;GO:0016020;GO:0044433;GO:0044437;GO:0031901;GO:0098588;GO:0044446;GO:0030659;GO:0012506;GO:0044464;GO:0005575;GO:0044444;GO:0044440;GO:0044422;GO:0003674;GO:0005488;GO:0043168;GO:1902936;GO:0005546;GO:0043167;GO:0008289;GO:1901981;GO:0005543;GO:…	K17932	SNX21	------	------	------	------	PF00787.21;PF13424.3	PX;TPR_12	PX domain;Tetratricopeptide repeat	mitochondrial	2	14	41.3	High
ENSP00000374443.2	pep chromosome:GRCh38:1:235661041:235866920:-1 gene:ENSG00000143669.13 transcript:ENST00000389793.6 gene_biotype:protein_coding transcript_biotype:protein_coding gene_symbol:LYST description:lysosomal trafficking regulator [Source:HGNC Symbol;Acc:HGNC:1968]	1.63027	0.705116	0.157	up	no	1.777	1.09	1	0.696	1.575	1.808	2.279	1.244	BP:endosome to lysosome transport via multivesicular body sorting pathway;BP:natural killer cell mediated cytotoxicity;BP:response to stress;BP:pigment granule organization;BP:melanosome organization;BP:endosome to lysosome transport;BP:movement of cell or subcellular component;BP:lysosome organization;BP:leukocyte migration;BP:defense response to bacterium;BP:lysosomal transport;BP:cell chemotax…	GO:0032510;GO:0042267;GO:0006950;GO:0048753;GO:0032438;GO:0008333;GO:0006928;GO:0007040;GO:0050900;GO:0042742;GO:0007041;GO:0060326;GO:0001562;GO:0044699;GO:0002376;GO:0002443;GO:0042330;GO:0009615;GO:0009617;GO:0016043;GO:0008104;GO:0080171;GO:0002228;GO:0071840;GO:0071702;GO:0051704;GO:0016477;GO:0009605;GO:0001909;GO:0040011;GO:0030595;GO:0006810;GO:0006935;GO:0042832;GO:0045184;GO:0045087;GO:…	------	------	------	------	------	------	PF02138.15;PF14844.3;PF00400.29	Beach;PH_BEACH;WD40	Beige/BEACH domain;PH domain associated with Beige/BEACH;WD domain, G-beta repeat	cytoplasmic	1	0	428.9	Medium
ENSP00000419765.1	pep chromosome:GRCh38:5:863741:892801:-1 gene:ENSG00000028310.18 transcript:ENST00000467963.6 gene_biotype:protein_coding transcript_biotype:protein_coding gene_symbol:BRD9 description:bromodomain containing 9 [Source:HGNC Symbol;Acc:HGNC:25818]	1.3616	0.445299	0.4438	up	no	1.638	1.203	1	0.91	1.698	1.584	2.439	0.89	BP:regulation of primary metabolic process;BP:regulation of metabolic process;BP:regulation of cellular biosynthetic process;BP:regulation of cellular metabolic process;BP:regulation of biological process;BP:regulation of cellular macromolecule biosynthetic process;BP:regulation of nucleobase-containing compound metabolic process;BP:biological regulation;BP:regulation of gene expression;BP:regula…	GO:0080090;GO:0019222;GO:0031326;GO:0031323;GO:0050789;GO:2000112;GO:0019219;GO:0065007;GO:0010468;GO:0060255;GO:0009889;GO:1903506;GO:0050794;GO:0008150;GO:0051171;GO:2001141;GO:0051252;GO:0006355;GO:0010556;GO:0042393;GO:0003674;GO:0005488;GO:0003676;GO:1901363;GO:0070577;GO:0097159;GO:0005515	K11723	BRD7_9	------	------	------	------	PF12024.5;PF00439.22	DUF3512;Bromodomain	Domain of unknown function;Bromodomain	nuclear	2	5	67	High
ENSP00000361625.4	pep chromosome:GRCh38:9:129081111:129090438:1 gene:ENSG00000167130.18 transcript:ENST00000372546.9 gene_biotype:protein_coding transcript_biotype:protein_coding gene_symbol:DOLPP1 description:dolichyldiphosphatase 1 [Source:HGNC Symbol;Acc:HGNC:29565]	1.13232	0.179281	0.5669	no change	no	1.489	1.315	1	1.103	1.842	1.593	1.554	1.319	BP:macromolecule modification;BP:cellular biosynthetic process;BP:single-organism process;BP:organic substance biosynthetic process;BP:single-organism metabolic process;BP:single-organism biosynthetic process;BP:protein glycosylation;BP:dolichyl diphosphate biosynthetic process;BP:organic substance metabolic process;BP:dolichyl diphosphate metabolic process;BP:phospholipid metabolic process;BP:li…	GO:0043412;GO:0044249;GO:0044699;GO:1901576;GO:0044710;GO:0044711;GO:0006486;GO:0006489;GO:0071704;GO:0046465;GO:0006644;GO:0006629;GO:0044267;GO:0009987;GO:0070085;GO:0006464;GO:0009058;GO:0043413;GO:0008150;GO:0008152;GO:0044723;GO:0044255;GO:0090407;GO:0008610;GO:0044238;GO:0005975;GO:0044260;GO:0008654;GO:0019538;GO:0006487;GO:0044237;GO:0043170;GO:0006796;GO:0036211;GO:0006793;GO:0019637;GO:…	K07252	E3.6.1.43	map00510	N-Glycan biosynthesis	COG0671	I:Lipid transport and metabolism	PF01569.18	PAP2	PAP2 superfamily	lysosomal	1	5	27	Medium
ENSP00000369129.3	pep chromosome:GRCh38:6:7541671:7586714:1 gene:ENSG00000096696.14 transcript:ENST00000379802.8 gene_biotype:protein_coding transcript_biotype:protein_coding gene_symbol:DSP description:desmoplakin [Source:HGNC Symbol;Acc:HGNC:3052]	1.27838	0.354312	0.1479	up	no	1.543	1.207	1	1.406	1.214	1.48	1.822	1.326	BP:protein localization;BP:cell-cell junction organization;BP:cardiac muscle cell-cardiac muscle cell adhesion;BP:heterotypic cell-cell adhesion;BP:cellular component organization or biogenesis;BP:cellular developmental process;BP:response to wounding;BP:protein localization to cell junction;BP:regulation of action potential;BP:epithelial cell differentiation;BP:macromolecule localization;BP:kera…	GO:0008104;GO:0045216;GO:0086042;GO:0034113;GO:0071840;GO:0048869;GO:0009611;GO:1902414;GO:0098900;GO:0030855;GO:0033036;GO:0030216;GO:0006937;GO:0002934;GO:0055117;GO:0044700;GO:0044707;GO:0019538;GO:0045103;GO:0050789;GO:0045104;GO:0098911;GO:0060415;GO:0018149;GO:0044267;GO:0044260;GO:0016043;GO:0065007;GO:0065008;GO:0086004;GO:0098602;GO:0008016;GO:0098609;GO:0042060;GO:0050794;GO:0043412;GO:…	K10381	DSP	map05412	Arrhythmogenic right ventricular cardiomyopath	------	------	PF00681.17	Plectin	Plectin repeat	cytoplasmic	1	1	331.6	Medium
ENSP00000296220.5	pep chromosome:GRCh38:3:125528858:125595497:-1 gene:ENSG00000144909.8 transcript:ENST00000296220.6 gene_biotype:protein_coding transcript_biotype:protein_coding gene_symbol:OSBPL11 description:oxysterol binding protein like 11 [Source:HGNC Symbol;Acc:HGNC:16397]	0.8	-0.321928	0.6253	down	no	1.22	1.525	1	0.909	2.666	1.193	1.379	1.088	BP:lipid transport;BP:cell differentiation;BP:fat cell differentiation;BP:single-organism process;BP:regulation of localization;BP:cellular developmental process;BP:regulation of biological process;BP:positive regulation of sequestering of triglyceride;BP:biological regulation;BP:organic substance transport;BP:positive regulation of biological process;BP:regulation of biological quality;BP:develo…	GO:0006869;GO:0030154;GO:0045444;GO:0044699;GO:0032879;GO:0048869;GO:0050789;GO:0010890;GO:0065007;GO:0071702;GO:0048518;GO:0065008;GO:0032502;GO:0009987;GO:0006810;GO:0044767;GO:0044765;GO:0008150;GO:0051234;GO:0051179;GO:1902578;GO:0010884;GO:0010883;GO:0044763;GO:0010889;GO:0043229;GO:0005774;GO:0043227;GO:0043226;GO:0010008;GO:0044446;GO:0031090;GO:0098805;GO:0016020;GO:0044437;GO:0031902;GO:…	K20465	OSBPL9_10_11, ORP9_10_11	------	------	------	------	PF01237.15;PF00169.26;PF15409.3	Oxysterol_BP;PH;PH_8	Oxysterol-binding protein;PH domain;Pleckstrin homology domain	cytoplasmic	2	3	83.6	High
ENSP00000352069.2	pep chromosome:GRCh38:16:69762306:69941741:1 gene:ENSG00000198373.12 transcript:ENST00000359154.6 gene_biotype:protein_coding transcript_biotype:protein_coding gene_symbol:WWP2 description:WW domain containing E3 ubiquitin protein ligase 2 [Source:HGNC Symbol;Acc:HGNC:16804]	1.20178	0.265176	0.3324	up	no	1.483	1.234	1	1.342	1.361	1.46	1.829	1.161	BP:regulation of primary metabolic process;BP:regulation of metabolic process;BP:regulation of transport;BP:regulation of ion transmembrane transport;BP:regulation of transmembrane transport;BP:negative regulation of macromolecule metabolic process;BP:protein modification by small protein conjugation or removal;BP:interspecies interaction between organisms;BP:protein modification by small protein…	GO:0080090;GO:0019222;GO:0051049;GO:0034765;GO:0034762;GO:0010605;GO:0070647;GO:0044419;GO:0032446;GO:0044092;GO:0048518;GO:0048519;GO:0070534;GO:0051051;GO:0060255;GO:1901379;GO:0030163;GO:2001141;GO:0051701;GO:0043433;GO:0051704;GO:0019538;GO:0016567;GO:0051865;GO:0009056;GO:0046718;GO:0042391;GO:0032410;GO:0009893;GO:0009890;GO:0009891;GO:1904062;GO:0051254;GO:0010628;GO:0051223;GO:0050789;GO:…	K05630	WWP2, AIP2	map04120	Ubiquitin mediated proteolysis	COG5021	O:Posttranslational modification, protein turnover, chaperones	PF00632.22;PF00397.23	HECT;WW	HECT-domain;WW domain	mitochondrial	1	2	98.9	Medium
ENSP00000215754.7	pep chromosome:GRCh38:22:23894383:23895223:1 gene:ENSG00000240972.2 transcript:ENST00000215754.8 gene_biotype:protein_coding transcript_biotype:protein_coding gene_symbol:MIF description:macrophage migration inhibitory factor [Source:HGNC Symbol;Acc:HGNC:7097]	1.35182	0.434903	0.1523	up	no	1.56	1.154	1	0.913	1.548	1.584	1.747	1.348	BP:negative regulation of apoptotic signaling pathway;BP:regulation of cytokine secretion;BP:regulation of phosphate metabolic process;BP:regulation of primary metabolic process;BP:regulation of metabolic process;BP:negative regulation of intrinsic apoptotic signaling pathway in response to DNA damage by p53 class mediator;BP:regulation of transport;BP:negative regulation of response to stimulus;…	GO:2001234;GO:0050707;GO:0019220;GO:0080090;GO:0019222;GO:1902166;GO:0051049;GO:0048585;GO:0048584;GO:0048583;GO:0032845;GO:0032844;GO:0043436;GO:0044281;GO:0044283;GO:1902165;GO:0002903;GO:0002902;GO:0002905;GO:0071840;GO:0002906;GO:0065003;GO:0044710;GO:0050864;GO:0045786;GO:0010604;GO:0009968;GO:0009966;GO:0009967;GO:2001233;GO:0070663;GO:0044093;GO:0051223;GO:0048518;GO:0048519;GO:0032722;GO:…	K07253	MIF	map00360;map00350	Phenylalanine metabolism;Tyrosine metabolism	------	------	PF01187.15	MIF	Macrophage migration inhibitory factor	cytoplasmic	3	30	12.5	High
ENSP00000386918.3	pep chromosome:GRCh38:22:38468078:38481635:1 gene:ENSG00000100196.11 transcript:ENST00000409006.3 gene_biotype:protein_coding transcript_biotype:protein_coding gene_symbol:KDELR3 description:KDEL endoplasmic reticulum protein retention receptor 3 [Source:HGNC Symbol;Acc:HGNC:6306]	1.17363	0.230982	0.2529	no change	no	1.46	1.244	1	1.243	1.49	1.56	1.512	1.307	BP:macromolecule localization;BP:protein localization;BP:maintenance of protein localization in endoplasmic reticulum;BP:endoplasmic reticulum unfolded protein response;BP:signal transduction;BP:cytoplasmic sequestering of protein;BP:maintenance of location in cell;BP:regulation of biological process;BP:cellular response to stimulus;BP:biological regulation;BP:single-organism process;BP:organic s…	GO:0033036;GO:0008104;GO:0035437;GO:0030968;GO:0007165;GO:0051220;GO:0051651;GO:0050789;GO:0051716;GO:0065007;GO:0044699;GO:0071702;GO:0065008;GO:0009987;GO:0032507;GO:0048193;GO:0072595;GO:0006810;GO:0006621;GO:0050794;GO:0036498;GO:0045185;GO:0044765;GO:0008150;GO:0051649;GO:0051235;GO:0051234;GO:0051179;GO:1902578;GO:0045184;GO:0006890;GO:0016192;GO:0046907;GO:0050896;GO:0044763;GO:0006950;GO:…	K10949	KDELR	map05110	Vibrio cholerae infection	COG5196	U:Intracellular trafficking, secretion, and vesicular transport	PF00810.15	ER_lumen_recept	ER lumen protein retaining receptor	plasma membrane	1	4	25.7	Medium
ENSP00000357722.3	pep chromosome:GRCh38:1:153390032:153391073:-1 gene:ENSG00000143546.10 transcript:ENST00000368733.4 gene_biotype:protein_coding transcript_biotype:protein_coding gene_symbol:S100A8 description:S100 calcium binding protein A8 [Source:HGNC Symbol;Acc:HGNC:10498]	1.65119	0.723502	0.3308	up	no	1.671	1.012	1	1.131	0.904	1.185	2.849	0.978	BP:regulation of peptide transport;BP:positive regulation of apoptotic signaling pathway;BP:regulation of primary metabolic process;BP:regulation of metabolic process;BP:regulation of apoptotic signaling pathway;BP:positive regulation of response to stimulus;BP:cell development;BP:positive regulation of defense response;BP:cell chemotaxis;BP:response to zinc ion;BP:single-multicellular organism p…	GO:0090087;GO:2001235;GO:0080090;GO:0019222;GO:2001233;GO:0048584;GO:0048468;GO:0031349;GO:0060326;GO:0010043;GO:0044707;GO:0031347;GO:0050729;GO:0010604;GO:0043207;GO:0009966;GO:0048869;GO:0009617;GO:0051493;GO:0050727;GO:0018193;GO:0033043;GO:0042981;GO:0044093;GO:0051049;GO:0048518;GO:0043280;GO:0002526;GO:1902680;GO:0030595;GO:0030593;GO:0006935;GO:0060255;GO:0048583;GO:0050832;GO:0051090;GO:…	K21127	S100A8	map04657	IL-17 signaling pathway	------	------	PF01023.16	S_100	S-100/ICaBP type calcium binding domain	cytoplasmic	2	24	10.8	High
ENSP00000380793.3	pep chromosome:GRCh38:3:184242334:184248971:-1 gene:ENSG00000214160.9 transcript:ENST00000397676.7 gene_biotype:protein_coding transcript_biotype:protein_coding gene_symbol:ALG3 description:ALG3, alpha-1,3- mannosyltransferase [Source:HGNC Symbol;Acc:HGNC:23056]	1.03028	0.043037	0.8344	no change	no	1.361	1.321	1	1.379	1.585	1.345	1.45	1.288	BP:mannosylation;BP:single-organism process;BP:cellular protein metabolic process;BP:single-organism metabolic process;BP:single-organism biosynthetic process;BP:protein glycosylation;BP:dolichol-linked oligosaccharide biosynthetic process;BP:organic substance metabolic process;BP:lipid metabolic process;BP:organic substance biosynthetic process;BP:cellular process;BP:glycosylation;BP:cellular pr…	GO:0097502;GO:0044699;GO:0044267;GO:0044710;GO:0044711;GO:0006486;GO:0006488;GO:0071704;GO:0006629;GO:1901576;GO:0009987;GO:0070085;GO:0006464;GO:0043412;GO:0036211;GO:0044763;GO:0008152;GO:0044723;GO:0044255;GO:0044238;GO:0005975;GO:0044260;GO:0006490;GO:0019538;GO:1901135;GO:0009058;GO:0044237;GO:0043170;GO:1901137;GO:0043413;GO:0008150;GO:0031090;GO:0044432;GO:0016021;GO:0016020;GO:0031224;GO:…	K03845	ALG3	map00510	N-Glycan biosynthesis	------	------	PF05208.10	ALG3	ALG3 protein	peroxisomal	1	2	50.1	Medium
ENSP00000463245.1	pep chromosome:GRCh38:17:32928153:32944315:1 gene:ENSG00000006042.12 transcript:ENST00000579849.6 gene_biotype:protein_coding transcript_biotype:protein_coding gene_symbol:TMEM98 description:transmembrane protein 98 [Source:HGNC Symbol;Acc:HGNC:24529]	1.22194	0.289177	0.1135	up	no	1.459	1.194	1	1.277	1.304	1.42	1.627	1.329	CC:endoplasmic reticulum;CC:integral component of membrane;CC:cell part;CC:intracellular organelle;CC:cellular_component;CC:cytoplasmic part;CC:intracellular part;CC:membrane part;CC:membrane-bounded organelle;CC:organelle;CC:intrinsic component of membrane;CC:intracellular membrane-bounded organelle;	GO:0005783;GO:0016021;GO:0044464;GO:0043229;GO:0005575;GO:0044444;GO:0044424;GO:0044425;GO:0043227;GO:0043226;GO:0031224;GO:0043231	------	------	------	------	------	------	PF13324.3	GCIP	Grap2 and cyclin-D-interacting	ER	1	5	24.6	Low
ENSP00000456851.1	pep chromosome:GRCh38:15:45587617:45606585:1 gene:ENSG00000104164.10 transcript:ENST00000565323.5 gene_biotype:protein_coding transcript_biotype:protein_coding gene_symbol:BLOC1S6 description:biogenesis of lysosomal organelles complex 1 subunit 6 [Source:HGNC Symbol;Acc:HGNC:8549]	1.1653	0.220705	0.219	no change	no	1.424	1.222	1	1.27	1.395	1.29	1.55	1.431	BP:synaptic vesicle transport along microtubule;BP:synaptic vesicle cytoskeletal transport;BP:protein localization;BP:hemostasis;BP:vesicle docking involved in exocytosis;BP:melanosome organization;BP:blood coagulation;BP:vesicle cytoskeletal trafficking;BP:membrane fusion;BP:membrane organization;BP:axo-dendritic transport;BP:establishment of organelle localization;BP:establishment of vesicle lo…	GO:0099517;GO:0099514;GO:0008104;GO:0007599;GO:0006904;GO:0032438;GO:0007596;GO:0099518;GO:0061025;GO:0061024;GO:0008088;GO:0051656;GO:0051650;GO:0071840;GO:0051875;GO:0048869;GO:0030855;GO:0048518;GO:0002682;GO:0097479;GO:0033036;GO:0002065;GO:0016197;GO:0050932;GO:0050931;GO:0048070;GO:0045184;GO:0048278;GO:0010970;GO:0097480;GO:0016192;GO:0044707;GO:0016050;GO:0048087;GO:0050942;GO:0006928;GO:…	K20188	BLOC1S6	------	------	------	------	PF14712.3	Snapin_Pallidin	Snapin/Pallidin	cytoplasmic	2	24	20.3	High
ENSP00000421069.1	pep chromosome:GRCh38:5:140401856:140445974:1 gene:ENSG00000131503.21 transcript:ENST00000511151.5 gene_biotype:protein_coding transcript_biotype:protein_coding gene_symbol:ANKHD1 description:ankyrin repeat and KH domain containing 1 [Source:HGNC Symbol;Acc:HGNC:24714]	1.10137	0.139296	0.4719	no change	no	1.369	1.243	1	1.435	1.293	1.456	1.473	1.179	BP:immune system process;BP:innate immune response;BP:defense response;BP:response to stress;BP:biological_process;BP:immune response;BP:response to stimulus;CC:cytoplasm;CC:cellular_component;CC:nucleoplasm;CC:cell part;CC:intracellular organelle part;CC:nuclear part;CC:intracellular part;CC:organelle part;MF:molecular_function;MF:binding;MF:nucleic acid binding;MF:heterocyclic compound binding;…	GO:0002376;GO:0045087;GO:0006952;GO:0006950;GO:0008150;GO:0006955;GO:0050896;GO:0005737;GO:0005575;GO:0005654;GO:0044464;GO:0044446;GO:0044428;GO:0044424;GO:0044422;GO:0003674;GO:0005488;GO:0003676;GO:1901363;GO:0044822;GO:0097159;GO:0003723;GO:0005515	------	------	------	------	------	------	PF12796.4;PF13857.3;PF13637.3;PF13606.3;PF00023.27	Ank_2;Ank_5;Ank_4;Ank_3;Ank	Ankyrin repeats;Ankyrin repeats;Ankyrin repeats;Ankyrin repeat;Ankyrin repeat	cytoplasmic	1	9	37.5	High
ENSP00000360191.3	pep chromosome:GRCh38:20:58459101:58514938:-1 gene:ENSG00000198768.10 transcript:ENST00000371149.7 gene_biotype:protein_coding transcript_biotype:protein_coding gene_symbol:APCDD1L description:APC down-regulated 1 like [Source:HGNC Symbol;Acc:HGNC:26892]	1.23031	0.29902	0.06243	up	no	1.437	1.168	1	1.346	1.157	1.434	1.383	1.493	CC:cellular_component;CC:membrane part;CC:integral component of membrane;CC:intrinsic component of membrane;	GO:0005575;GO:0044425;GO:0016021;GO:0031224	------	------	------	------	------	------	PF14921.3	APCDDC	Adenomatosis polyposis coli down-regulated 1	ER	1	2	55.6	Medium
ENSP00000085068.2	pep chromosome:GRCh38:19:55452989:55461645:-1 gene:ENSG00000063241.8 transcript:ENST00000085068.7 gene_biotype:protein_coding transcript_biotype:protein_coding gene_symbol:ISOC2 description:isochorismatase domain containing 2 [Source:HGNC Symbol;Acc:HGNC:26278]	1.32856	0.409862	0.1442	up	no	1.484	1.117	1	1.035	1.315	1.4	1.823	1.229	BP:protein destabilization;BP:regulation of protein stability;BP:biological regulation;BP:metabolic process;BP:biological_process;BP:regulation of biological quality;CC:cytoplasm;CC:intracellular membrane-bounded organelle;CC:nucleus;CC:cell part;CC:cellular_component;CC:intracellular organelle;CC:intracellular part;CC:membrane-bounded organelle;CC:organelle;MF:molecular_function;MF:catalytic act…	GO:0031648;GO:0031647;GO:0065007;GO:0008152;GO:0008150;GO:0065008;GO:0005737;GO:0043231;GO:0005634;GO:0044464;GO:0005575;GO:0043229;GO:0044424;GO:0043227;GO:0043226;GO:0003674;GO:0003824;GO:0005515;GO:0005488	------	------	------	------	------	------	PF00857.17	Isochorismatase	Isochorismatase family	cytoplasmic	2	22	24.1	High
ENSP00000386897.1	pep chromosome:GRCh38:2:235669604:236126554:1 gene:ENSG00000157985.19 transcript:ENST00000409538.5 gene_biotype:protein_coding transcript_biotype:protein_coding gene_symbol:AGAP1 description:ArfGAP with GTPase domain, ankyrin repeat and PH domain 1 [Source:HGNC Symbol;Acc:HGNC:16922]	1.18205	0.241287	0.4108	no change	no	1.409	1.192	1	1.45	1.125	1.799	1.197	1.231	------	------	------	------	------	------	COG5347	U:Intracellular trafficking, secretion, and vesicular transport	PF01412.15;PF00071.19;PF00169.26;PF12796.4;PF00023.27;PF13857.3;PF13637.3	ArfGap;Ras;PH;Ank_2;Ank;Ank_5;Ank_4	Putative GTPase activating protein for Arf;Ras family;PH domain;Ankyrin repeats;Ankyrin repeat;Ankyrin repeats;Ankyrin repeats	cytoplasmic	1	1	116.5	Medium
ENSP00000296266.3	pep chromosome:GRCh38:3:129440139:129520345:1 gene:ENSG00000163913.11 transcript:ENST00000296266.7 gene_biotype:protein_coding transcript_biotype:protein_coding gene_symbol:IFT122 description:intraflagellar transport 122 [Source:HGNC Symbol;Acc:HGNC:13556]	1.09003	0.124371	0.5085	no change	no	1.356	1.244	1	1.442	1.29	1.217	1.507	1.344	BP:regulation of smoothened signaling pathway;BP:protein localization;BP:negative regulation of response to stimulus;BP:regulation of response to stimulus;BP:negative regulation of epithelial cell proliferation;BP:membrane organization;BP:limb morphogenesis;BP:signal transduction;BP:cell surface receptor signaling pathway;BP:cellular component organization or biogenesis;BP:negative regulation of …	GO:0008589;GO:0008104;GO:0048585;GO:0048583;GO:0050680;GO:0061024;GO:0035108;GO:0007165;GO:0007166;GO:0071840;GO:0009968;GO:0070727;GO:0009966;GO:0098840;GO:0065007;GO:0033036;GO:0042127;GO:0031503;GO:0035107;GO:0071702;GO:0045184;GO:0010970;GO:0003002;GO:0051668;GO:0044707;GO:0006928;GO:0035556;GO:0050789;GO:0009653;GO:0006886;GO:0016043;GO:0060831;GO:0060830;GO:0001843;GO:0048646;GO:0009887;GO:…	K19656	IFT122	------	------	COG2319	R:General function prediction only	PF00400.29;PF04053.11	WD40;Coatomer_WDAD	WD domain, G-beta repeat;Coatomer WD associated region	cytoplasmic	1	1	147.3	High
ENSP00000447537.1	pep chromosome:GRCh38:12:55716037:55719703:1 gene:ENSG00000135441.7 transcript:ENST00000548925.5 gene_biotype:protein_coding transcript_biotype:protein_coding gene_symbol:BLOC1S1 description:biogenesis of lysosomal organelles complex 1 subunit 1 [Source:HGNC Symbol;Acc:HGNC:4200]	1.10732	0.147068	0.6101	no change	no	1.362	1.23	1	1.066	1.625	1.61	1.158	1.318	BP:synaptic vesicle transport along microtubule;BP:synaptic vesicle cytoskeletal transport;BP:protein acetylation;BP:vesicle cytoskeletal trafficking;BP:mitophagy in response to mitochondrial depolarization;BP:platelet dense granule organization;BP:axo-dendritic transport;BP:establishment of organelle localization;BP:establishment of vesicle localization;BP:cellular component organization or biog…	GO:0099517;GO:0099514;GO:0006473;GO:0099518;GO:0098779;GO:0060155;GO:0008088;GO:0051656;GO:0051650;GO:0071840;GO:0044712;GO:0044710;GO:0071704;GO:0018193;GO:0097480;GO:0097479;GO:0032438;GO:0010970;GO:0055114;GO:0016192;GO:0016197;GO:0000422;GO:0018205;GO:0016050;GO:0019538;GO:1903008;GO:0006928;GO:0009060;GO:0031175;GO:0048489;GO:0043543;GO:0044260;GO:0016043;GO:0008089;GO:0007005;GO:0018394;GO:…	K20185	BLOC1S1	------	------	------	------	PF06320.10	GCN5L1	GCN5-like protein 1	cytoplasmic	1	7	17.3	High
ENSP00000351157.4	pep chromosome:GRCh38:5:134873803:134901525:1 gene:ENSG00000113621.14 transcript:ENST00000358387.8 gene_biotype:protein_coding transcript_biotype:protein_coding gene_symbol:TXNDC15 description:thioredoxin domain containing 15 [Source:HGNC Symbol;Acc:HGNC:20652]	1.3165	0.396709	0.02471	up	yes	1.46	1.109	1	1.298	1.028	1.489	1.493	1.397	BP:cellular homeostasis;BP:cellular process;BP:regulation of cellular process;BP:homeostatic process;BP:single-organism cellular process;BP:biological_process;BP:biological regulation;BP:cell redox homeostasis;BP:regulation of biological quality;BP:regulation of biological process;BP:single-organism process;CC:cellular_component;CC:integral component of membrane;CC:cell;CC:intrinsic component of …	GO:0019725;GO:0009987;GO:0050794;GO:0042592;GO:0044763;GO:0008150;GO:0065007;GO:0045454;GO:0065008;GO:0050789;GO:0044699;GO:0005575;GO:0016021;GO:0005623;GO:0031224;GO:0044425	------	------	------	------	------	------	PF00085.17	Thioredoxin	Thioredoxin	ER	1	9	39.9	High
ENSP00000486320.1	pep chromosome:GRCh38:2:158457097:158680836:1 gene:ENSG00000144283.21 transcript:ENST00000628904.2 gene_biotype:protein_coding transcript_biotype:protein_coding gene_symbol:PKP4 description:plakophilin 4 [Source:HGNC Symbol;Acc:HGNC:9026]	1.00864	0.012413	0.9459	no change	no	1.284	1.273	1	1.465	1.353	1.42	1.183	1.249	BP:cellular component assembly;BP:single organismal cell-cell adhesion;BP:cell-cell junction organization;BP:regulation of cell adhesion;BP:cell junction organization;BP:regulation of biological process;BP:cell-cell junction assembly;BP:signaling;BP:regulation of GTPase activity;BP:single-organism process;BP:positive regulation of cytokinesis;BP:positive regulation of GTPase activity;BP:positive …	GO:0022607;GO:0016337;GO:0045216;GO:0030155;GO:0034330;GO:0050789;GO:0007043;GO:0023052;GO:0043087;GO:0044699;GO:0032467;GO:0043547;GO:0051345;GO:0071840;GO:0010564;GO:0051781;GO:0016043;GO:0065007;GO:0043085;GO:0044093;GO:0032465;GO:0065009;GO:0022610;GO:0098602;GO:0090068;GO:0098609;GO:0050790;GO:0050794;GO:0051302;GO:0008150;GO:0007155;GO:0007154;GO:0045787;GO:0051336;GO:0044700;GO:0051726;GO:…	------	------	------	------	------	------	PF00514.20;PF13646.3	Arm;HEAT_2	Armadillo/beta-catenin-like repeat;HEAT repeats	nuclear	2	3	133.9	High
ENSP00000337289.2	pep chromosome:GRCh38:6:49463370:49493107:1 gene:ENSG00000031691.7 transcript:ENST00000335783.4 gene_biotype:protein_coding transcript_biotype:protein_coding gene_symbol:CENPQ description:centromere protein Q [Source:HGNC Symbol;Acc:HGNC:21347]	0.99373	-0.009074	0.9662	no change	no	1.268	1.276	1	1.499	1.329	1.071	1.46	1.272	BP:nucleosome organization;BP:CENP-A containing nucleosome assembly;BP:cellular component assembly;BP:macromolecular complex subunit organization;BP:DNA replication-independent nucleosome organization;BP:chromatin remodeling at centromere;BP:cellular macromolecular complex assembly;BP:cellular component organization or biogenesis;BP:sister chromatid cohesion;BP:protein-DNA complex subunit organiz…	GO:0034728;GO:0034080;GO:0022607;GO:0043933;GO:0034724;GO:0031055;GO:0034622;GO:0071840;GO:0007062;GO:0071824;GO:0071822;GO:0006325;GO:0043486;GO:0043044;GO:1902589;GO:0016043;GO:0065003;GO:0044699;GO:0065004;GO:0009987;GO:0006461;GO:0008150;GO:0051276;GO:0006996;GO:0006338;GO:0006336;GO:0006334;GO:0006333;GO:0044763;GO:0022402;GO:0015629;GO:0043229;GO:0043228;GO:0043226;GO:0005654;GO:0005856;GO:…	K11509	CENPQ	------	------	------	------	PF13094.3	CENP-Q	CENP-Q, a CENPA-CAD centromere complex subunit	cytoplasmic	1	5	30.6	High
ENSP00000296003.4	pep chromosome:GRCh38:3:9649462:9702392:1 gene:ENSG00000163719.19 transcript:ENST00000296003.8 gene_biotype:protein_coding transcript_biotype:protein_coding gene_symbol:MTMR14 description:myotubularin related protein 14 [Source:HGNC Symbol;Acc:HGNC:26190]	1.11333	0.154886	0.59	no change	no	1.336	1.2	1	1.477	1.123	1.574	1.461	0.974	BP:glycerophospholipid metabolic process;BP:dephosphorylation;BP:macroautophagy;BP:glycerolipid biosynthetic process;BP:peptidyl-tyrosine dephosphorylation;BP:macromolecule metabolic process;BP:cellular lipid metabolic process;BP:single-organism process;BP:cellular protein metabolic process;BP:single-organism biosynthetic process;BP:cellular macromolecule metabolic process;BP:organic substance me…	GO:0006650;GO:0016311;GO:0016236;GO:0045017;GO:0035335;GO:0043170;GO:0044255;GO:0044699;GO:0044267;GO:0044711;GO:0044260;GO:0071704;GO:0006470;GO:0006661;GO:0006644;GO:0006629;GO:0009058;GO:0044238;GO:0006914;GO:0009987;GO:0044710;GO:0043412;GO:0036211;GO:0008150;GO:0006464;GO:0008152;GO:0046486;GO:0090407;GO:0008610;GO:0046488;GO:0008654;GO:0019538;GO:0044763;GO:0006796;GO:0006793;GO:0019637;GO:…	K18086	MTMR14	map04140;map04070;map00562	Autophagy - animal;Phosphatidylinositol signaling system;Inositol phosphate metabolism	------	------	------	------	------	cytoplasmic	1	1	72.2	Medium
ENSP00000484285.1	pep chromosome:GRCh38:10:49819334:49941985:-1 gene:ENSG00000227345.8 transcript:ENST00000616448.1 gene_biotype:protein_coding transcript_biotype:protein_coding gene_symbol:PARG description:poly(ADP-ribose) glycohydrolase [Source:HGNC Symbol;Acc:HGNC:8605]	1.05191	0.073006	0.7041	no change	no	1.297	1.233	1	1.304	1.395	1.43	1.36	1.1	BP:organic substance metabolic process;BP:biological_process;BP:metabolic process;BP:primary metabolic process;BP:carbohydrate metabolic process;CC:membrane-enclosed lumen;CC:intracellular organelle part;CC:nucleoplasm;CC:mitochondrial matrix;CC:organelle lumen;CC:cell part;CC:cellular_component;CC:intracellular organelle lumen;CC:cytoplasmic part;CC:nuclear part;CC:mitochondrial part;CC:intracel…	GO:0071704;GO:0008150;GO:0008152;GO:0044238;GO:0005975;GO:0031974;GO:0044446;GO:0005654;GO:0005759;GO:0043233;GO:0044464;GO:0005575;GO:0070013;GO:0044444;GO:0044428;GO:0044429;GO:0044424;GO:0044422;GO:0016798;GO:0003674;GO:0016787;GO:0004649;GO:0003824;GO:0004553	K07759	PARG	------	------	------	------	PF05028.11	PARG_cat	Poly	nuclear	1	2	111	Low
ENSP00000252530.4	pep chromosome:GRCh38:19:38403135:38409084:1 gene:ENSG00000130244.12 transcript:ENST00000252530.9 gene_biotype:protein_coding transcript_biotype:protein_coding gene_symbol:FAM98C description:family with sequence similarity 98 member C [Source:HGNC Symbol;Acc:HGNC:27119]	1.04281	0.060478	0.7934	no change	no	1.291	1.238	1	1.224	1.49	1.257	1.52	1.095	CC:protein complex;CC:tRNA-splicing ligase complex;CC:macromolecular complex;CC:cell part;CC:cellular_component;CC:intracellular part;	GO:0043234;GO:0072669;GO:0032991;GO:0044464;GO:0005575;GO:0044424	------	------	------	------	------	------	PF10239.6	DUF2465	Protein of unknown function	cytoplasmic	1	4	37.3	Medium
ENSP00000267889.3	pep chromosome:GRCh38:15:40358219:40378621:1 gene:ENSG00000140323.6 transcript:ENST00000267889.5 gene_biotype:protein_coding transcript_biotype:protein_coding gene_symbol:DISP2 description:dispatched RND transporter family member 2 [Source:HGNC Symbol;Acc:HGNC:19712]	1.25737	0.330412	0.4818	up	no	1.407	1.119	1	0.83	1.528	1.546	1.854	0.821	BP:smoothened signaling pathway;BP:regulation of cellular process;BP:biological regulation;BP:signal transduction;BP:cell surface receptor signaling pathway;BP:biological_process;BP:regulation of biological process;CC:integral component of membrane;CC:membrane;CC:cell part;CC:cellular_component;CC:plasma membrane;CC:membrane part;CC:intrinsic component of membrane;	GO:0007224;GO:0050794;GO:0065007;GO:0007165;GO:0007166;GO:0008150;GO:0050789;GO:0016021;GO:0016020;GO:0044464;GO:0005575;GO:0005886;GO:0044425;GO:0031224	------	------	------	------	------	------	------	------	------	cytoplasmic	1	0	151.9	Medium
ENSP00000366271.3	pep chromosome:GRCh38:12:121429096:121581023:-1 gene:ENSG00000089094.19 transcript:ENST00000377071.9 gene_biotype:protein_coding transcript_biotype:protein_coding gene_symbol:KDM2B description:lysine demethylase 2B [Source:HGNC Symbol;Acc:HGNC:13610]	1.39316	0.478363	0.1401	up	no	1.467	1.053	1	0.868	1.292	1.352	1.833	1.216	BP:regulation of stem cell differentiation;BP:regulation of primary metabolic process;BP:regulation of metabolic process;BP:positive regulation of stem cell differentiation;BP:histone monoubiquitination;BP:regulation of neuron apoptotic process;BP:negative regulation of neuron apoptotic process;BP:cellular component organization or biogenesis;BP:single-organism metabolic process;BP:negative regul…	GO:2000736;GO:0080090;GO:0019222;GO:2000738;GO:0010390;GO:0043523;GO:0043524;GO:0071840;GO:0044710;GO:0010605;GO:0033522;GO:0021592;GO:0021670;GO:0070647;GO:0032446;GO:0010720;GO:2000036;GO:0048518;GO:0048519;GO:0042127;GO:0070988;GO:0060255;GO:0060548;GO:0007283;GO:2001141;GO:0055114;GO:0044702;GO:0019538;GO:0016567;GO:0016569;GO:0048562;GO:0009892;GO:0009890;GO:0070544;GO:0042981;GO:0044267;GO:…	K10276	FBXL10_11, KDM2	------	------	------	------	PF16866.2;PF02008.17;PF00646.30;PF12937.4;PF13621.3;PF02373.19	PHD_4;zf-CXXC;F-box;F-box-like;Cupin_8;JmjC	PHD-finger;CXXC zinc finger domain;F-box domain;F-box-like;Cupin-like domain;JmjC domain, hydroxylase	cytoplasmic	1	1	152.5	Low
ENSP00000369055.4	pep chromosome:GRCh38:9:33110637:33167356:-1 gene:ENSG00000086062.12 transcript:ENST00000379731.4 gene_biotype:protein_coding transcript_biotype:protein_coding gene_symbol:B4GALT1 description:beta-1,4-galactosyltransferase 1 [Source:HGNC Symbol;Acc:HGNC:924]	1.13339	0.180644	0.4767	no change	no	1.334	1.177	1	1.183	1.349	1.001	1.581	1.421	BP:regulation of secretion;BP:regulation of transport;BP:regulation of reproductive process;BP:cell development;BP:small molecule metabolic process;BP:single-organism metabolic process;BP:single-organism biosynthetic process;BP:galactose metabolic process;BP:cellular developmental process;BP:keratan sulfate metabolic process;BP:positive regulation of cell development;BP:positive regulation of bio…	GO:0051046;GO:0051049;GO:2000241;GO:0048468;GO:0044281;GO:0044710;GO:0044711;GO:0006012;GO:0048869;GO:0042339;GO:0010720;GO:0048518;GO:0048519;GO:0002064;GO:0042127;GO:0003006;GO:0043436;GO:0051704;GO:0044703;GO:0044702;GO:1901564;GO:1901566;GO:0044707;GO:0044706;GO:0019538;GO:0048870;GO:0016051;GO:0002376;GO:0030198;GO:0060054;GO:0030203;GO:0022603;GO:0006950;GO:0018146;GO:0006928;GO:0006807;GO:…	K07966	B4GALT1	map00601;map00052;map00510;map00514;map00533;map00515	Glycosphingolipid biosynthesis - lacto and neolacto series;Galactose metabolism;N-Glycan biosynthesis;Other types of O-glycan biosynthesis;Glycosaminoglycan biosynthesis - keratan sulfate;Mannose type O-glycan biosynthesis	------	------	PF13733.3;PF02709.11	Glyco_transf_7N;Glyco_transf_7C	N-terminal region of glycosyl transferase group 7;N-terminal domain of galactosyltransferase	ER	1	5	43.9	High
ENSP00000355895.5	pep chromosome:GRCh38:1:219173878:219212858:1 gene:ENSG00000143353.12 transcript:ENST00000366928.10 gene_biotype:protein_coding transcript_biotype:protein_coding gene_symbol:LYPLAL1 description:lysophospholipase like 1 [Source:HGNC Symbol;Acc:HGNC:20440]	1.03815	0.054014	0.7528	no change	no	1.279	1.232	1	1.37	1.326	1.38	1.327	1.13	BP:macromolecule depalmitoylation;BP:protein depalmitoylation;BP:lipoprotein metabolic process;BP:macromolecule deacylation;BP:lipoprotein catabolic process;BP:cellular protein metabolic process;BP:organic substance catabolic process;BP:cellular macromolecule metabolic process;BP:organic substance metabolic process;BP:protein deacylation;BP:cellular process;BP:macromolecule modification;BP:protei…	GO:0098734;GO:0002084;GO:0042157;GO:0098732;GO:0042159;GO:0044267;GO:1901575;GO:0044260;GO:0071704;GO:0035601;GO:0009987;GO:0043412;GO:0036211;GO:0008150;GO:0008152;GO:0009056;GO:0009057;GO:0044238;GO:0019538;GO:0044237;GO:0043170;GO:0006464;GO:0030163;GO:0044424;GO:0043227;GO:0043226;GO:1903561;GO:0070062;GO:0031982;GO:0043230;GO:0005829;GO:0044464;GO:0005575;GO:0044444;GO:0044421;GO:0016790;GO:…	K06999	K06999	------	------	COG0400	R:General function prediction only	PF02230.13;PF12146.5;PF07859.10;PF01738.15;PF12695.4;PF00756.17	Abhydrolase_2;Hydrolase_4;Abhydrolase_3;DLH;Abhydrolase_5;Esterase	Phospholipase/Carboxylesterase;Serine aminopeptidase, S33;alpha/beta hydrolase fold;Dienelactone hydrolase family;Alpha/beta hydrolase family;Putative esterase	mitochondrial	1	12	26.3	High
ENSP00000299736.4	pep chromosome:GRCh38:17:16342537:16353469:-1 gene:ENSG00000166582.10 transcript:ENST00000299736.5 gene_biotype:protein_coding transcript_biotype:protein_coding gene_symbol:CENPV description:centromere protein V [Source:HGNC Symbol;Acc:HGNC:29920]	1.1857	0.245741	0.3037	no change	no	1.36	1.147	1	0.98	1.462	1.202	1.372	1.506	BP:regulation of chromosome organization;BP:cellular component assembly;BP:regulation of organelle organization;BP:macromolecular complex subunit organization;BP:nuclear division;BP:cell motility;BP:mitotic cell cycle process;BP:regulation of cellular component organization;BP:chromatin assembly;BP:ameboidal-type cell migration;BP:regulation of biological process;BP:cellular component organizatio…	GO:0033044;GO:0022607;GO:0033043;GO:0043933;GO:0000280;GO:0048870;GO:1903047;GO:0051128;GO:0031497;GO:0001667;GO:0050789;GO:0071840;GO:0090068;GO:0045787;GO:0006325;GO:0070828;GO:0010564;GO:1902589;GO:0016043;GO:0051302;GO:0065003;GO:0065007;GO:0044699;GO:0032465;GO:0032467;GO:0016477;GO:0048285;GO:0006996;GO:0007067;GO:0009987;GO:0050794;GO:0008150;GO:0008152;GO:0006928;GO:0040011;GO:0031507;GO:…	------	------	------	------	COG3791	S:Function unknown	PF04828.11	GFA	Glutathione-dependent formaldehyde-activating enzyme	mitochondrial	1	5	29.7	High
ENSP00000385286.1	pep chromosome:GRCh38:2:3575358:3580901:1 gene:ENSG00000171863.14 transcript:ENST00000406376.1 gene_biotype:protein_coding transcript_biotype:protein_coding gene_symbol:RPS7 description:ribosomal protein S7 [Source:HGNC Symbol;Acc:HGNC:10440]	1.16493	0.220244	0.1069	no change	no	1.342	1.152	1	1.174	1.283	1.264	1.397	1.366	BP:protein localization;BP:membrane organization;BP:organic cyclic compound biosynthetic process;BP:cellular component organization or biogenesis;BP:organic cyclic compound catabolic process;BP:cellular macromolecule localization;BP:cellular developmental process;BP:macromolecule localization;BP:rRNA processing;BP:ncRNA processing;BP:protein targeting;BP:establishment of protein localization;BP:p…	GO:0008104;GO:0061024;GO:1901362;GO:0071840;GO:1901361;GO:0070727;GO:0048869;GO:0033036;GO:0006364;GO:0034470;GO:0006605;GO:0045184;GO:0072657;GO:0046483;GO:0019438;GO:0006613;GO:0006612;GO:0006614;GO:0006807;GO:0034660;GO:1901576;GO:1901575;GO:0044265;GO:0044260;GO:0006886;GO:0016043;GO:1901360;GO:0001843;GO:0048646;GO:0018130;GO:0006810;GO:0046700;GO:0060606;GO:0019439;GO:0044802;GO:0008152;GO:…	K02993	RP-S7e, RPS7	map03010	Ribosome	------	------	PF01251.15	Ribosomal_S7e	Ribosomal protein S7e	cytoplasmic	3	57	22.1	High
ENSP00000280700.5	pep chromosome:GRCh38:3:25718944:25783443:-1 gene:ENSG00000151092.17 transcript:ENST00000280700.10 gene_biotype:protein_coding transcript_biotype:protein_coding gene_symbol:NGLY1 description:N-glycanase 1 [Source:HGNC Symbol;Acc:HGNC:17646]	1.11535	0.157499	0.3989	no change	no	1.315	1.179	1	1.087	1.451	1.306	1.391	1.249	BP:cellular catabolic process;BP:glycoprotein metabolic process;BP:organic substance catabolic process;BP:cellular macromolecule catabolic process;BP:cellular macromolecule metabolic process;BP:organic substance metabolic process;BP:cellular process;BP:biological_process;BP:protein catabolic process;BP:metabolic process;BP:catabolic process;BP:macromolecule catabolic process;BP:primary metabolic …	GO:0044248;GO:0009100;GO:1901575;GO:0044265;GO:0044260;GO:0071704;GO:0009987;GO:0008150;GO:0030163;GO:0008152;GO:0009056;GO:0009057;GO:0044238;GO:0019538;GO:1901136;GO:1901135;GO:0044237;GO:0043170;GO:0006516;GO:0005737;GO:0044464;GO:0005575;GO:0044424;GO:0003674;GO:0005488;GO:0000224;GO:0043169;GO:0043167;GO:0046872;GO:0016787;GO:0003824;GO:0016811;GO:0005515;GO:0016810	K01456	E3.5.1.52, NGLY1, PNG1	map04141	Protein processing in endoplasmic reticulum	------	------	PF04721.14;PF09409.7;PF01841.16;PF03835.12	PAW;PUB;Transglut_core;Rad4	PNGase C-terminal domain, mannose-binding module PAW;PUB domain;Transglutaminase-like superfamily;Rad4 transglutaminase-like domain	cytoplasmic	2	8	74.3	High
ENSP00000247977.3	pep chromosome:GRCh38:19:9810267:9819055:-1 gene:ENSG00000127452.8 transcript:ENST00000247977.8 gene_biotype:protein_coding transcript_biotype:protein_coding gene_symbol:FBXL12 description:F-box and leucine rich repeat protein 12 [Source:HGNC Symbol;Acc:HGNC:13611]	1.26545	0.339656	0.01058	up	yes	1.392	1.1	1	1.09	1.211	1.354	1.399	1.423	BP:cellular catabolic process;BP:modification-dependent macromolecule catabolic process;BP:cellular protein metabolic process;BP:organic substance catabolic process;BP:cellular macromolecule catabolic process;BP:cellular macromolecule metabolic process;BP:organic substance metabolic process;BP:protein modification by small protein conjugation or removal;BP:protein modification by small protein co…	GO:0044248;GO:0043632;GO:0044267;GO:1901575;GO:0044265;GO:0044260;GO:0071704;GO:0070647;GO:0032446;GO:0006508;GO:0051603;GO:0009987;GO:0019941;GO:0006464;GO:0043412;GO:0036211;GO:0008150;GO:0008152;GO:0009056;GO:0009057;GO:0044238;GO:0019538;GO:0044237;GO:0043170;GO:0016567;GO:0006511;GO:1990234;GO:0005737;GO:1902494;GO:0043234;GO:0032991;GO:0044464;GO:0000151;GO:0005575;GO:0044424;GO:0003674;GO:…	K10278	FBXL12	------	------	------	------	PF12937.4;PF00646.30	F-box-like;F-box	F-box-like;F-box domain	cytoplasmic	2	10	37	High
ENSP00000381666.3	pep chromosome:GRCh38:12:42081845:42144874:-1 gene:ENSG00000151233.11 transcript:ENST00000398675.8 gene_biotype:protein_coding transcript_biotype:protein_coding gene_symbol:GXYLT1 description:glucoside xylosyltransferase 1 [Source:HGNC Symbol;Acc:HGNC:27482]	1.20693	0.271339	0.1488	up	no	1.359	1.126	1	1.172	1.206	1.21	1.582	1.284	BP:glycosaminoglycan metabolic process;BP:organonitrogen compound metabolic process;BP:nitrogen compound metabolic process;BP:cellular protein metabolic process;BP:single-organism metabolic process;BP:protein glycosylation;BP:biological_process;BP:organic substance metabolic process;BP:single-organism process;BP:O-glycan processing;BP:glycosylation;BP:cellular protein modification process;BP:macr…	GO:0030203;GO:1901564;GO:0006807;GO:0044267;GO:0044710;GO:0006486;GO:0008150;GO:0071704;GO:0044699;GO:0016266;GO:0070085;GO:0006464;GO:0043412;GO:0036211;GO:0044763;GO:0008152;GO:0044723;GO:0005975;GO:0044238;GO:0006493;GO:0044260;GO:0019538;GO:1901135;GO:0044237;GO:0043170;GO:0043413;GO:0006022;GO:0009987;GO:0044424;GO:0000139;GO:0031224;GO:0031090;GO:0016021;GO:0016020;GO:0044431;GO:0098588;GO:…	K13676	GXYLT	map00514	Other types of O-glycan biosynthesis	------	------	PF01501.17	Glyco_transf_8	Glycosyl transferase family 8	Golgi apparatus	1	3	50.5	Medium
ENSP00000361995.3	pep chromosome:GRCh38:20:44475888:44494603:1 gene:ENSG00000124120.11 transcript:ENST00000372904.7 gene_biotype:protein_coding transcript_biotype:protein_coding gene_symbol:TTPAL description:alpha tocopherol transfer protein like [Source:HGNC Symbol;Acc:HGNC:16114]	1.16	0.214125	0.2674	no change	no	1.334	1.15	1	1.352	1.097	1.14	1.42	1.441	BP:transport;BP:biological_process;BP:establishment of localization;BP:localization;CC:membrane;CC:cell part;CC:intracellular;CC:cellular_component;MF:transporter activity;MF:molecular_function;	GO:0006810;GO:0008150;GO:0051234;GO:0051179;GO:0016020;GO:0044464;GO:0005622;GO:0005575;GO:0005215;GO:0003674	------	------	------	------	------	------	PF00650.17;PF03765.12;PF13716.3	CRAL_TRIO;CRAL_TRIO_N;CRAL_TRIO_2	CRAL/TRIO domain;CRAL/TRIO, N-terminal domain;Divergent CRAL/TRIO domain	cytoplasmic	1	5	38.5	Low
ENSP00000261483.4	pep chromosome:GRCh38:5:109689366:109867178:1 gene:ENSG00000112893.9 transcript:ENST00000261483.4 gene_biotype:protein_coding transcript_biotype:protein_coding gene_symbol:MAN2A1 description:mannosidase alpha class 2A member 1 [Source:HGNC Symbol;Acc:HGNC:6824]	1.09129	0.126039	0.4695	no change	no	1.291	1.183	1	1.309	1.239	1.212	1.488	1.174	BP:small molecule metabolic process;BP:cellular component organization or biogenesis;BP:single-organism metabolic process;BP:animal organ development;BP:positive regulation of cell development;BP:positive regulation of biological process;BP:single-multicellular organism process;BP:protein metabolic process;BP:cellular protein metabolic process;BP:cellular component organization;BP:biological regu…	GO:0044281;GO:0071840;GO:0044710;GO:0048513;GO:0010720;GO:0048518;GO:0044707;GO:0019538;GO:0044267;GO:0016043;GO:0065007;GO:0050793;GO:0019318;GO:0050794;GO:0043412;GO:0036211;GO:0008150;GO:0008152;GO:0044723;GO:0051962;GO:0051960;GO:0006517;GO:0051239;GO:0009311;GO:0009790;GO:0009792;GO:0060042;GO:0007005;GO:0009653;GO:0044699;GO:0050767;GO:0001701;GO:0051240;GO:0060284;GO:0050769;GO:0043009;GO:…	K01231	MAN2	map00510	N-Glycan biosynthesis	------	------	PF01074.19;PF07748.10;PF09261.8	Glyco_hydro_38;Glyco_hydro_38C;Alpha-mann_mid	Glycosyl hydrolases family 38 N-terminal domain;Glycosyl hydrolases family 38 C-terminal domain;Alpha mannosidase middle domain	Golgi apparatus	1	1	131.1	High
ENSP00000439469.1	pep chromosome:GRCh38:9:127713949:127715657:-1 gene:ENSG00000187024.14 transcript:ENST00000543175.4 gene_biotype:protein_coding transcript_biotype:protein_coding gene_symbol:PTRH1 description:peptidyl-tRNA hydrolase 1 homolog [Source:HGNC Symbol;Acc:HGNC:27039]	1.25433	0.326917	0.1185	up	no	1.376	1.097	1	1.116	1.176	1.326	1.624	1.179	BP:primary metabolic process;BP:cellular macromolecule biosynthetic process;BP:cellular biosynthetic process;BP:nitrogen compound metabolic process;BP:mitochondrion organization;BP:cellular component organization;BP:cellular protein metabolic process;BP:single-organism metabolic process;BP:single-organism biosynthetic process;BP:cellular macromolecule metabolic process;BP:cellular amide metabolic…	GO:0044238;GO:0034645;GO:0044249;GO:0006807;GO:0007005;GO:0016043;GO:0044267;GO:0044710;GO:0044711;GO:0044260;GO:0043603;GO:0043043;GO:1902589;GO:0071704;GO:0071840;GO:0032543;GO:1901576;GO:0009987;GO:0009058;GO:0009059;GO:0008150;GO:0008152;GO:0044271;GO:0006996;GO:0043604;GO:0044699;GO:1901564;GO:1901566;GO:0019538;GO:0034641;GO:0044237;GO:0043170;GO:0044763;GO:0006518;GO:0006412;GO:0043229;GO:…	K01056	PTH1, pth, spoVC	------	------	COG0193	J:Translation, ribosomal structure and biogenesis	PF01195.16	Pept_tRNA_hydro	Peptidyl-tRNA hydrolase	mitochondrial	2	16	22.9	High
ENSP00000412922.1	pep chromosome:GRCh38:9:128371381:128392016:1 gene:ENSG00000167118.10 transcript:ENST00000452446.2 gene_biotype:protein_coding transcript_biotype:protein_coding gene_symbol:URM1 description:ubiquitin related modifier 1 [Source:HGNC Symbol;Acc:HGNC:28378]	0.876993	-0.189362	0.5384	no change	no	1.155	1.317	1	1.161	1.79	1.187	1.137	1.14	BP:metabolic process;BP:tRNA wobble uridine modification;BP:RNA modification;BP:nucleic acid metabolic process;BP:cellular nitrogen compound metabolic process;BP:nitrogen compound metabolic process;BP:ncRNA metabolic process;BP:tRNA processing;BP:organic cyclic compound metabolic process;BP:nucleobase-containing compound metabolic process;BP:cellular macromolecule metabolic process;BP:protein mod…	GO:0008152;GO:0002098;GO:0009451;GO:0090304;GO:0034641;GO:0006807;GO:0034660;GO:0008033;GO:1901360;GO:0006139;GO:0044260;GO:0032446;GO:0070647;GO:0032447;GO:0071704;GO:0006400;GO:0046483;GO:0034470;GO:0044267;GO:0009987;GO:0006725;GO:0006464;GO:0002097;GO:0043412;GO:0036211;GO:0008150;GO:0034227;GO:0016070;GO:0044238;GO:0019538;GO:0044237;GO:0043170;GO:0006399;GO:0006396;GO:0043227;GO:0043226;GO:…	K12161	URM1	map04122	Sulfur relay system	COG5131	O:Posttranslational modification, protein turnover, chaperones	PF09138.8	Urm1	Urm1	cytoplasmic	2	14	15.8	High
ENSP00000295030.4	pep chromosome:GRCh38:2:61017720:61051990:1 gene:ENSG00000162928.9 transcript:ENST00000295030.6 gene_biotype:protein_coding transcript_biotype:protein_coding gene_symbol:PEX13 description:peroxisomal biogenesis factor 13 [Source:HGNC Symbol;Acc:HGNC:8855]	0.789855	-0.34034	0.3328	down	no	1.09	1.38	1	1.87	1.271	0.975	1.142	1.154	BP:lipid oxidation;BP:regulation of defense response to virus;BP:regulation of response to stimulus;BP:behavior;BP:mitophagy in response to mitochondrial depolarization;BP:microtubule-based peroxisome localization;BP:small molecule metabolic process;BP:small molecule catabolic process;BP:peroxisome localization;BP:cellular component organization or biogenesis;BP:single-organism catabolic process;…	GO:0034440;GO:0050688;GO:0048583;GO:0007610;GO:0098779;GO:0060152;GO:0044281;GO:0044282;GO:0060151;GO:0071840;GO:0044712;GO:0055114;GO:0065007;GO:0032787;GO:0072329;GO:0043436;GO:0022029;GO:0051705;GO:0051704;GO:0016477;GO:0006082;GO:0048870;GO:0016054;GO:0016560;GO:0007631;GO:0002831;GO:1903008;GO:0006928;GO:0009062;GO:0050789;GO:1901575;GO:0001561;GO:0016043;GO:0016042;GO:0001967;GO:0002682;GO:…	K13344	PEX13	map04146	Peroxisome	------	------	PF04088.10;PF14604.3;PF00018.25	Peroxin-13_N;SH3_9;SH3_1	Peroxin 13, N-terminal region;Variant SH3 domain;SH3 domain	cytoplasmic	1	6	44.1	High
ENSP00000263980.3	pep chromosome:GRCh38:1:27098809:27155125:-1 gene:ENSG00000090020.11 transcript:ENST00000263980.8 gene_biotype:protein_coding transcript_biotype:protein_coding gene_symbol:SLC9A1 description:solute carrier family 9 member A1 [Source:HGNC Symbol;Acc:HGNC:11071]	1.05922	0.082997	0.5505	no change	no	1.27	1.199	1	1.287	1.31	1.182	1.32	1.308	BP:regulation of intracellular protein transport;BP:regulation of transport;BP:regulation of calcium-mediated signaling;BP:inorganic ion homeostasis;BP:cellular response to stimulus;BP:regulation of cytoskeleton organization;BP:regulation of stress fiber assembly;BP:negative regulation of cell death;BP:inorganic ion transmembrane transport;BP:cellular response to acidic pH;BP:regulation of molecu…	GO:0033157;GO:0051049;GO:0050848;GO:0098771;GO:0051716;GO:0051493;GO:0051492;GO:0060548;GO:0098660;GO:0071468;GO:0065009;GO:0009605;GO:0010882;GO:0042692;GO:0032414;GO:0032411;GO:0032412;GO:0009891;GO:0051254;GO:1903391;GO:0071867;GO:0071868;GO:0071869;GO:0051222;GO:0051223;GO:0050789;GO:0035994;GO:0015992;GO:0006885;GO:0006883;GO:0071840;GO:0070201;GO:1903649;GO:1903522;GO:0032956;GO:0009268;GO:…	K05742	SLC9A1, NHE1	map05205;map04971;map04810;map04972;map04260;map04261;map04976;map04024;map04919;map04970	Proteoglycans in cancer;Gastric acid secretion;Regulation of actin cytoskeleton;Pancreatic secretion;Cardiac muscle contraction;Adrenergic signaling in cardiomyocytes;Bile secretion;cAMP signaling pathway;Thyroid hormone signaling pathway;Salivary secretion	COG0025	P:Inorganic ion transport and metabolism	PF00999.18;PF16644.2	Na_H_Exchanger;NEXCaM_BD	Sodium/hydrogen exchanger family;Regulatory region of Na+/H+ exchanger NHE binds to calmodulin	ER	1	3	90.7	High
ENSP00000261799.4	pep chromosome:GRCh38:5:150113839:150155845:-1 gene:ENSG00000113721.14 transcript:ENST00000261799.9 gene_biotype:protein_coding transcript_biotype:protein_coding gene_symbol:PDGFRB description:platelet derived growth factor receptor beta [Source:HGNC Symbol;Acc:HGNC:8804]	1.19573	0.257891	0.3194	no change	no	1.344	1.124	1	0.9	1.472	1.189	1.384	1.46	BP:regulation of transport;BP:cellular response to stimulus;BP:positive regulation of multicellular organismal metabolic process;BP:peptidyl-tyrosine modification;BP:regulation of mitotic nuclear division;BP:negative regulation of cell death;BP:regulation of protein kinase activity;BP:phosphatidylinositol metabolic process;BP:glycerolipid metabolic process;BP:regulation of phosphorylation;BP:posi…	GO:0051049;GO:0051716;GO:0044253;GO:0018212;GO:0007088;GO:0060548;GO:0045859;GO:0046488;GO:0046486;GO:0042325;GO:0042327;GO:0019538;GO:0010638;GO:0051783;GO:0051781;GO:0051785;GO:0009893;GO:0009891;GO:0014812;GO:0000302;GO:0071902;GO:0010863;GO:0071900;GO:0050789;GO:0051347;GO:0051345;GO:0046854;GO:2000379;GO:0006629;GO:2000377;GO:0043410;GO:0043412;GO:0032956;GO:0035303;GO:0035304;GO:0035307;GO:…	K05089	PDGFRB, CD140B	map05166;map05206;map05231;map04510;map04810;map05200;map04015;map04014;map04540;map05218;map04010;map05215;map05214;map04020;map04060;map04072;map05230;map01521;map04151	HTLV-I infection;MicroRNAs in cancer;Choline metabolism in cancer;Focal adhesion;Regulation of actin cytoskeleton;Pathways in cancer;Rap1 signaling pathway;Ras signaling pathway;Gap junction;Melanoma;MAPK signaling pathway;Prostate cancer;Glioma;Calcium signaling pathway;Cytokine-cytokine receptor interaction;Phospholipase D signaling pathway;Central carbon metabolism in cancer;EGFR tyrosine kina…	COG0515	T:Signal transduction mechanisms	PF07714.14;PF00069.22;PF00047.22;PF13927.3;PF07679.13;PF13895.3;PF07686.14	Pkinase_Tyr;Pkinase;ig;Ig_3;I-set;Ig_2;V-set	Protein tyrosine kinase;Protein kinase domain;Immunoglobulin domain;Immunoglobulin domain;Immunoglobulin I-set domain;Immunoglobulin domain;Immunoglobulin V-set domain	plasma membrane	1	1	123.9	High
ENSP00000278840.4	pep chromosome:GRCh38:11:61828300:61867354:1 gene:ENSG00000134824.14 transcript:ENST00000278840.9 gene_biotype:protein_coding transcript_biotype:protein_coding gene_symbol:FADS2 description:fatty acid desaturase 2 [Source:HGNC Symbol;Acc:HGNC:3575]	1.17372	0.23109	0.1616	no change	no	1.331	1.134	1	1.137	1.264	1.17	1.464	1.358	BP:fatty acid biosynthetic process;BP:fatty acid metabolic process;BP:linoleic acid metabolic process;BP:unsaturated fatty acid biosynthetic process;BP:carboxylic acid metabolic process;BP:long-chain fatty acid metabolic process;BP:small molecule metabolic process;BP:small molecule biosynthetic process;BP:monocarboxylic acid biosynthetic process;BP:single-organism process;BP:organic substance bio…	GO:0006633;GO:0006631;GO:0043651;GO:0006636;GO:0019752;GO:0001676;GO:0044281;GO:0044283;GO:0072330;GO:0044699;GO:1901576;GO:0044710;GO:0036109;GO:0071704;GO:0006629;GO:0009987;GO:0032787;GO:0009058;GO:0044711;GO:0044763;GO:0008152;GO:0043436;GO:0044255;GO:0055114;GO:0008610;GO:0044238;GO:0006082;GO:0044249;GO:0046394;GO:0016053;GO:0044237;GO:0008150;GO:0033559;GO:0005789;GO:0005887;GO:0031226;GO:…	K10226	FADS2	map00592;map01040;map03320	alpha-Linolenic acid metabolism;Biosynthesis of unsaturated fatty acids;PPAR signaling pathway	------	------	PF00487.21;PF00173.25	FA_desaturase;Cyt-b5	Fatty acid desaturase;Cytochrome b5-like Heme/Steroid binding domain	cytoplasmic	10	27	52.2	High
ENSP00000285737.4	pep chromosome:GRCh38:16:48244296:48357349:1 gene:ENSG00000102910.13 transcript:ENST00000285737.8 gene_biotype:protein_coding transcript_biotype:protein_coding gene_symbol:LONP2 description:lon peptidase 2, peroxisomal [Source:HGNC Symbol;Acc:HGNC:20598]	1.2516	0.323775	0.1077	up	no	1.368	1.093	1	1.172	1.108	1.599	1.18	1.324	BP:protein localization;BP:regulation of primary metabolic process;BP:regulation of metabolic process;BP:cellular component organization or biogenesis;BP:cellular macromolecule localization;BP:macromolecule localization;BP:protein targeting;BP:establishment of protein localization;BP:response to organic substance;BP:protein metabolic process;BP:regulation of catabolic process;BP:regulation of fat…	GO:0008104;GO:0080090;GO:0019222;GO:0071840;GO:0070727;GO:0033036;GO:0006605;GO:0045184;GO:0010033;GO:0019538;GO:0009894;GO:0046320;GO:0050789;GO:0006886;GO:0016043;GO:0065002;GO:0065007;GO:0014070;GO:0006625;GO:0006810;GO:0050794;GO:0008150;GO:0008152;GO:0051234;GO:0051603;GO:0046907;GO:0050896;GO:0006515;GO:0072663;GO:0072662;GO:0044699;GO:0071806;GO:0016558;GO:0010565;GO:0006508;GO:0072594;GO:…	K01338	lon	------	------	COG0466	O:Posttranslational modification, protein turnover, chaperones	PF05362.10;PF02190.13;PF00004.26;PF07728.11	Lon_C;LON_substr_bdg;AAA;AAA_5	Lon protease;ATP-dependent protease La;ATPase family associated with various cellular activities;AAA domain	peroxisomal	1	2	94.6	High
ENSP00000250124.6	pep chromosome:GRCh38:17:7583852:7588212:1 gene:ENSG00000129255.16 transcript:ENST00000250124.11 gene_biotype:protein_coding transcript_biotype:protein_coding gene_symbol:MPDU1 description:mannose-P-dolichol utilization defect 1 [Source:HGNC Symbol;Acc:HGNC:7207]	1.26519	0.339358	0.05129	up	no	1.374	1.086	1	0.994	1.265	1.331	1.481	1.309	BP:protein folding;BP:establishment of localization;BP:oligosaccharide metabolic process;BP:oligosaccharide biosynthetic process;BP:single-organism process;BP:organic substance biosynthetic process;BP:single-organism metabolic process;BP:single-organism biosynthetic process;BP:dolichol-linked oligosaccharide biosynthetic process;BP:organic substance metabolic process;BP:transport;BP:lipid metabol…	GO:0006457;GO:0051234;GO:0009311;GO:0009312;GO:0044699;GO:1901576;GO:0044710;GO:0044711;GO:0006488;GO:0071704;GO:0006810;GO:0006629;GO:0009987;GO:0009058;GO:0044763;GO:0008152;GO:0044723;GO:0005975;GO:0044255;GO:0051179;GO:0044238;GO:0006490;GO:1901137;GO:1901135;GO:0044237;GO:0016051;GO:0008150;GO:0043229;GO:0043227;GO:0043226;GO:0070062;GO:0044432;GO:0016021;GO:0016020;GO:0005739;GO:0031224;GO:…	K09660	MPDU1	------	------	------	------	PF04193.11	PQ-loop	PQ loop repeat	extracellular	2	10	26.6	High
ENSP00000281038.5	pep chromosome:GRCh38:11:78435968:78574864:-1 gene:ENSG00000137513.10 transcript:ENST00000281038.10 gene_biotype:protein_coding transcript_biotype:protein_coding gene_symbol:NARS2 description:asparaginyl-tRNA synthetase 2, mitochondrial [Source:HGNC Symbol;Acc:HGNC:26274]	1.0214	0.030547	0.8916	no change	no	1.241	1.215	1	1.262	1.383	1.177	1.034	1.513	BP:nucleobase-containing compound metabolic process;BP:nucleic acid metabolic process;BP:cellular nitrogen compound metabolic process;BP:nitrogen compound metabolic process;BP:small molecule metabolic process;BP:ncRNA metabolic process;BP:organic cyclic compound metabolic process;BP:single-organism metabolic process;BP:cellular macromolecule metabolic process;BP:cellular amino acid metabolic proc…	GO:0006139;GO:0090304;GO:0034641;GO:0006807;GO:0044281;GO:0034660;GO:1901360;GO:0044710;GO:0044260;GO:0006520;GO:0071704;GO:0044699;GO:0006421;GO:0009987;GO:0006725;GO:0008150;GO:0019752;GO:0008152;GO:0043436;GO:0046483;GO:0016070;GO:0044238;GO:1901564;GO:0006082;GO:0044237;GO:0043170;GO:0006399;GO:0043038;GO:0043039;GO:0006418;GO:0044763;GO:0031974;GO:0044446;GO:0070013;GO:0044444;GO:0005759;GO:…	K01893	NARS, asnS	map00970	Aminoacyl-tRNA biosynthesis	COG0017	J:Translation, ribosomal structure and biogenesis	PF00152.17;PF01336.22	tRNA-synt_2;tRNA_anti-codon	tRNA synthetases class II;OB-fold nucleic acid binding domain	mitochondrial	1	6	54.1	High
ENSP00000310117.3	pep chromosome:GRCh38:11:64244479:64246943:-1 gene:ENSG00000173457.11 transcript:ENST00000309318.8 gene_biotype:protein_coding transcript_biotype:protein_coding gene_symbol:PPP1R14B description:protein phosphatase 1 regulatory inhibitor subunit 14B [Source:HGNC Symbol;Acc:HGNC:9057]	1.3675	0.451546	0.000441	up	yes	1.414	1.034	1	1.095	1.007	1.413	1.383	1.447	BP:regulation of phosphate metabolic process;BP:regulation of primary metabolic process;BP:regulation of metabolic process;BP:regulation of cellular metabolic process;BP:regulation of biological process;BP:immune system process;BP:regulation of protein metabolic process;BP:negative regulation of catalytic activity;BP:biological regulation;BP:regulation of protein modification process;BP:regulatio…	GO:0019220;GO:0080090;GO:0019222;GO:0031323;GO:0050789;GO:0002376;GO:0051246;GO:0043086;GO:0065007;GO:0031399;GO:0065009;GO:0060255;GO:0045087;GO:0044092;GO:0050794;GO:0051174;GO:0006950;GO:0008150;GO:0006955;GO:0035303;GO:0035304;GO:0042325;GO:0006952;GO:0032268;GO:0050790;GO:0050896;GO:0005737;GO:0044464;GO:0005575;GO:0044424;GO:0019208;GO:0003674;GO:0004857;GO:0098772;GO:0019888;GO:0030234;GO:…	K17555	PPP1R14B	------	------	------	------	PF05361.9	PP1_inhibitor	PKC-activated protein phosphatase-1 inhibitor	cytoplasmic	3	39	15.9	High
ENSP00000497796.1	pep chromosome:GRCh38:17:41619441:41624708:-1 gene:ENSG00000128422.16 transcript:ENST00000648886.1 gene_biotype:protein_coding transcript_biotype:protein_coding gene_symbol:KRT17 description:keratin 17 [Source:HGNC Symbol;Acc:HGNC:6427]	1.49592	0.581031	0.4011	up	no	1.466	0.98	1	1.005	0.935	1.089	2.489	0.82	BP:regulation of primary metabolic process;BP:regulation of metabolic process;BP:signal transduction;BP:cellular component organization or biogenesis;BP:positive regulation of macromolecule metabolic process;BP:posttranscriptional regulation of gene expression;BP:positive regulation of hair follicle development;BP:positive regulation of biological process;BP:regulation of hair follicle developmen…	GO:0080090;GO:0019222;GO:0007165;GO:0071840;GO:0010604;GO:0010608;GO:0051798;GO:0048518;GO:0051797;GO:0060255;GO:0031069;GO:0045109;GO:0044707;GO:0045104;GO:0045103;GO:0009893;GO:0009891;GO:0010628;GO:0050789;GO:0016043;GO:0065007;GO:0045727;GO:0050793;GO:0009889;GO:0050794;GO:0008150;GO:0051239;GO:0042635;GO:0042634;GO:0010557;GO:0010556;GO:0034250;GO:0030307;GO:0051128;GO:0009653;GO:0044699;GO:…	K07604	KRT1	------	------	------	------	PF00038.18	Filament	Intermediate filament protein	cytoplasmic	2	13	48.1	High
ENSP00000261758.4	pep chromosome:GRCh38:15:80975752:80989819:-1 gene:ENSG00000117899.11 transcript:ENST00000261758.6 gene_biotype:protein_coding transcript_biotype:protein_coding gene_symbol:MESD description:mesoderm development LRP chaperone [Source:HGNC Symbol;Acc:HGNC:13520]	1.27519	0.350708	0.07486	up	no	1.367	1.072	1	1.12	1.096	1.139	1.531	1.43	BP:Wnt signaling pathway;BP:protein folding;BP:mesoderm development;BP:protein localization;BP:signal transduction;BP:cell surface receptor signaling pathway;BP:regulation of biological process;BP:cellular macromolecule localization;BP:protein localization to cell surface;BP:biological regulation;BP:macromolecule localization;BP:developmental process;BP:cellular protein localization;BP:cellular p…	GO:0016055;GO:0006457;GO:0007498;GO:0008104;GO:0007165;GO:0007166;GO:0050789;GO:0070727;GO:0034394;GO:0065007;GO:0033036;GO:0032502;GO:0034613;GO:0009987;GO:0009888;GO:0050794;GO:0008150;GO:0051179;GO:0051641;GO:0048856;GO:0005783;GO:0043229;GO:0043227;GO:0016020;GO:0043226;GO:0005886;GO:0043231;GO:0044464;GO:0005575;GO:0044444;GO:0044424;GO:0003674;GO:0005515;GO:0070325;GO:0050750;GO:0005102;GO:…	------	------	------	------	------	------	PF10185.6	Mesd	Chaperone for wingless signalling and trafficking of LDL receptor	ER	5	33	26.1	High
ENSP00000304250.4	pep chromosome:GRCh38:2:218959655:218962162:1 gene:ENSG00000171450.5 transcript:ENST00000302625.5 gene_biotype:protein_coding transcript_biotype:protein_coding gene_symbol:CDK5R2 description:cyclin dependent kinase 5 regulatory subunit 2 [Source:HGNC Symbol;Acc:HGNC:1776]	1.37719	0.461731	0.02034	up	yes	1.413	1.026	1	0.925	1.153	1.378	1.565	1.297	BP:regulation of phosphate metabolic process;BP:regulation of primary metabolic process;BP:regulation of metabolic process;BP:positive regulation of secretion;BP:regulation of transport;BP:superior olivary nucleus maturation;BP:regulation of secretion;BP:positive regulation of molecular function;BP:positive regulation of biological process;BP:positive regulation of transport;BP:regulation of macr…	GO:0019220;GO:0080090;GO:0019222;GO:0051047;GO:0051049;GO:0021722;GO:0051046;GO:0044093;GO:0048518;GO:0051050;GO:0060255;GO:0045859;GO:0071695;GO:0042325;GO:0042327;GO:1903305;GO:0048870;GO:1904029;GO:0009893;GO:0033674;GO:0006928;GO:0071902;GO:0071900;GO:0021700;GO:0050789;GO:0051347;GO:0043549;GO:0065007;GO:0043085;GO:1903307;GO:0065009;GO:0016477;GO:0048646;GO:0050790;GO:0021819;GO:0050794;GO:…	K19929	CDK5R2	------	------	------	------	PF03261.12	CDK5_activator	Cyclin-dependent kinase 5 activator protein	cytoplasmic	1	2	38.7	Medium
ENSP00000292566.3	pep chromosome:GRCh38:7:102456238:102464863:-1 gene:ENSG00000160993.4 transcript:ENST00000292566.4 gene_biotype:protein_coding transcript_biotype:protein_coding gene_symbol:ALKBH4 description:alkB homolog 4, lysine demethylase [Source:HGNC Symbol;Acc:HGNC:21900]	1.04188	0.059184	0.6532	no change	no	1.244	1.194	1	1.289	1.293	1.257	1.293	1.181	BP:regulation of nucleobase-containing compound metabolic process;BP:actomyosin structure organization;BP:regulation of metabolic process;BP:regulation of cellular biosynthetic process;BP:regulation of cellular metabolic process;BP:actin cytoskeleton organization;BP:protein dealkylation;BP:regulation of biological process;BP:single-organism process;BP:regulation of primary metabolic process;BP:ce…	GO:0019219;GO:0031032;GO:0019222;GO:0031326;GO:0031323;GO:0030036;GO:0008214;GO:0050789;GO:0044699;GO:0080090;GO:0044267;GO:0006482;GO:0044260;GO:2000112;GO:0016043;GO:0071704;GO:0065007;GO:0071840;GO:0010468;GO:0006996;GO:0032506;GO:0030029;GO:0060255;GO:0036090;GO:0009987;GO:0009889;GO:0044710;GO:0006464;GO:0050794;GO:0043412;GO:0036211;GO:0044763;GO:1903506;GO:0008152;GO:2001141;GO:0055114;GO:…	K10766	ALKBH4	------	------	------	------	------	------	------	cytoplasmic	1	9	33.8	High
ENSP00000401966.2	pep chromosome:GRCh38:19:9093179:9094213:1 gene:ENSG00000170929.6 transcript:ENST00000429566.3 gene_biotype:protein_coding transcript_biotype:protein_coding gene_symbol:OR1M1 description:olfactory receptor family 1 subfamily M member 1 [Source:HGNC Symbol;Acc:HGNC:8220]	1.17589	0.233757	0.4207	no change	no	1.317	1.12	1	0.9	1.459	1.419	1.485	1.046	BP:signal transduction;BP:detection of chemical stimulus;BP:regulation of biological process;BP:biological regulation;BP:G-protein coupled receptor signaling pathway;BP:regulation of cellular process;BP:detection of chemical stimulus involved in sensory perception of smell;BP:biological_process;BP:detection of stimulus;BP:response to stimulus;BP:detection of stimulus involved in sensory perceptio…	GO:0007165;GO:0009593;GO:0050789;GO:0065007;GO:0007186;GO:0050794;GO:0050911;GO:0008150;GO:0051606;GO:0050896;GO:0050906;GO:0050907;GO:0031224;GO:0016021;GO:0016020;GO:0005886;GO:0044464;GO:0005575;GO:0044425;GO:0038023;GO:0060089;GO:0003674;GO:0004872;GO:0004871;GO:0004930;GO:0004888;GO:0004984;GO:0099600	K04257	OLFR	map04740	Olfactory transduction	------	------	PF13853.3;PF00001.18	7tm_4;7tm_1	Olfactory receptor;7 transmembrane receptor	plasma membrane	1	2	34.8	High
ENSP00000372924.3	pep chromosome:GRCh38:18:9475513:9538114:1 gene:ENSG00000017797.13 transcript:ENST00000383432.8 gene_biotype:protein_coding transcript_biotype:protein_coding gene_symbol:RALBP1 description:ralA binding protein 1 [Source:HGNC Symbol;Acc:HGNC:9841]	1.02244	0.032022	0.809	no change	no	1.23	1.203	1	1.348	1.26	1.214	1.264	1.212	BP:regulation of small GTPase mediated signal transduction;BP:regulation of response to stimulus;BP:regulation of signaling;BP:regulation of cell communication;BP:regulation of GTPase activity;BP:regulation of biological process;BP:positive regulation of catalytic activity;BP:establishment of localization;BP:positive regulation of GTPase activity;BP:positive regulation of hydrolase activity;BP:re…	GO:0051056;GO:0048583;GO:0023051;GO:0010646;GO:0043087;GO:0050789;GO:0043085;GO:0051234;GO:0043547;GO:0051345;GO:0009966;GO:0055085;GO:0065007;GO:0044699;GO:0044093;GO:0065009;GO:0040011;GO:0050790;GO:0006935;GO:0006810;GO:0050794;GO:0044765;GO:0008150;GO:1902531;GO:0051179;GO:1902578;GO:0016192;GO:0051336;GO:0006897;GO:0042330;GO:0044763;GO:0009987;GO:0016020;GO:0005829;GO:0044464;GO:0005575;GO:…	K08773	RALBP1	map04014;map05212;map05200	Ras signaling pathway;Pancreatic cancer;Pathways in cancer	------	------	PF00620.24	RhoGAP	RhoGAP domain	cytoplasmic	1	2	76	High
ENSP00000263967.3	pep chromosome:GRCh38:3:179148357:179240093:1 gene:ENSG00000121879.5 transcript:ENST00000263967.4 gene_biotype:protein_coding transcript_biotype:protein_coding gene_symbol:PIK3CA description:phosphatidylinositol-4,5-bisphosphate 3-kinase catalytic subunit alpha [Source:HGNC Symbol;Acc:HGNC:8975]	0.937102	-0.093722	0.7421	no change	no	1.177	1.256	1	1.069	1.7	1.174	1.124	1.233	BP:regulation of intracellular protein transport;BP:nuclear transport;BP:regulation of transport;BP:mitophagy in response to mitochondrial depolarization;BP:small molecule metabolic process;BP:positive regulation of intracellular transport;BP:cellular response to stimulus;BP:regulation of cytoskeleton organization;BP:regulation of stress fiber assembly;BP:negative regulation of cell death;BP:regu…	GO:0033157;GO:0051169;GO:0051049;GO:0098779;GO:0044281;GO:0032388;GO:0051716;GO:0051493;GO:0051492;GO:0060548;GO:0045859;GO:0046488;GO:0046486;GO:0042325;GO:0042327;GO:0010631;GO:0034284;GO:0009893;GO:0009891;GO:1903008;GO:0050778;GO:0044030;GO:0051222;GO:0051223;GO:0050789;GO:0051347;GO:0006886;GO:0002684;GO:0002682;GO:0071840;GO:0046854;GO:0097009;GO:0070201;GO:2000270;GO:0006629;GO:1903649;GO:…	K00922	PIK3CA_B_D	map05166;map05214;map05142;map04650;map05162;map05211;map04750;map04915;map04015;map04014;map05210;map05218;map04932;map05100;map04012;map05224;map05160;map04370;map04072;map04213;map04212;map04211;map04070;map05161;map04071;map05212;map05203;map04210;map04810;map05222;map04933;map04923;map05164;map05215;map05146;map04620;map04380;map04725;map05221;map04722;map05223;map04140;map04666;map04664;map…	HTLV-I infection;Glioma;Chagas diseas;Natural killer cell mediated cytotoxicity;Measles;Renal cell carcinoma;Inflammatory mediator regulation of TRP channels;Estrogen signaling pathway;Rap1 signaling pathway;Ras signaling pathway;Colorectal cancer;Melanoma;Non-alcoholic fatty liver diseas;Bacterial invasion of epithelial cells;ErbB signaling pathway;Breast cancer;Hepatitis C;VEGF signaling pathwa…	COG5032;COG5032;COG5032;COG5032;COG5032	D:Cell cycle control, cell division, chromosome partitioning;B:Chromatin structure and dynamics;L:Replication, recombination and repair;T:Signal transduction mechanisms;U:Intracellular trafficking, secretion, and vesicular transport	PF00613.17;PF00454.24;PF00794.15;PF00792.21;PF02192.13	PI3Ka;PI3_PI4_kinase;PI3K_rbd;PI3K_C2;PI3K_p85B	Phosphoinositide 3-kinase family, accessory domain;Phosphatidylinositol 3- and 4-kinase;PI3-kinase family, ras-binding domain;Phosphoinositide 3-kinase C2;PI3-kinase family, p85-binding domain	cytoplasmic	1	1	124.2	Medium
ENSP00000478203.1	pep chromosome:GRCh38:CHR_HSCHR19LRC_LRC_J_CTG3_1:54190866:54195141:1 gene:ENSG00000274672.4 transcript:ENST00000614734.4 gene_biotype:protein_coding transcript_biotype:protein_coding gene_symbol:TSEN34 description:tRNA splicing endonuclease subunit 34 [Source:HGNC Symbol;Acc:HGNC:15506]	0.957327	-0.062916	0.7447	no change	no	1.189	1.242	1	1.26	1.466	1.068	1.181	1.317	BP:nucleic acid metabolic process;BP:nucleic acid phosphodiester bond hydrolysis;BP:cellular nitrogen compound metabolic process;BP:nitrogen compound metabolic process;BP:organic cyclic compound metabolic process;BP:nucleobase-containing compound metabolic process;BP:cellular macromolecule metabolic process;BP:organic substance metabolic process;BP:RNA metabolic process;BP:mRNA metabolic process;…	GO:0090304;GO:0090305;GO:0034641;GO:0006807;GO:1901360;GO:0006139;GO:0044260;GO:0071704;GO:0016070;GO:0016071;GO:0009987;GO:0006725;GO:0008150;GO:0008152;GO:0000379;GO:0046483;GO:0090502;GO:0044238;GO:0090501;GO:0044237;GO:0043170;GO:0006396;GO:0006397;GO:0043226;GO:0005730;GO:0005654;GO:1902494;GO:0044446;GO:0000214;GO:0043234;GO:1902555;GO:0032991;GO:0043232;GO:0044464;GO:0043229;GO:0005575;GO:…	K15323	TSEN34	------	------	COG1676	J:Translation, ribosomal structure and biogenesis	PF01974.14	tRNA_int_endo	tRNA intron endonuclease, catalytic C-terminal domain	cytoplasmic	2	10	34.3	High
ENSP00000346012.5	pep chromosome:GRCh38:14:49618519:49620685:-1 gene:ENSG00000165502.6 transcript:ENST00000298289.6 gene_biotype:protein_coding transcript_biotype:protein_coding gene_symbol:RPL36AL description:ribosomal protein L36a like [Source:HGNC Symbol;Acc:HGNC:10346]	1.04738	0.066781	0.6254	no change	no	1.238	1.182	1	1.272	1.273	1.124	1.296	1.295	BP:protein localization;BP:membrane organization;BP:organic cyclic compound biosynthetic process;BP:organic cyclic compound metabolic process;BP:organic cyclic compound catabolic process;BP:cellular macromolecule localization;BP:peptide biosynthetic process;BP:macromolecule localization;BP:rRNA processing;BP:ncRNA processing;BP:protein targeting;BP:establishment of protein localization;BP:protein…	GO:0008104;GO:0061024;GO:1901362;GO:1901360;GO:1901361;GO:0070727;GO:0043043;GO:0033036;GO:0006364;GO:0034470;GO:0006605;GO:0045184;GO:0072657;GO:0010033;GO:0046483;GO:1901564;GO:1901566;GO:0019538;GO:0019438;GO:0006613;GO:0019083;GO:0006614;GO:0006807;GO:0034660;GO:1901576;GO:1901575;GO:0044265;GO:0044260;GO:0006886;GO:0016043;GO:0071840;GO:0018130;GO:0006810;GO:0046700;GO:0019439;GO:0008150;GO:…	K02929	RP-L44e, RPL44	map03010	Ribosome	COG1631	J:Translation, ribosomal structure and biogenesis	PF00935.16	Ribosomal_L44	Ribosomal protein L44	cytoplasmic	1	26	12.5	High
ENSP00000308548.4	pep chromosome:GRCh38:11:65116403:65117708:-1 gene:ENSG00000174276.6 transcript:ENST00000310597.5 gene_biotype:protein_coding transcript_biotype:protein_coding gene_symbol:ZNHIT2 description:zinc finger HIT-type containing 2 [Source:HGNC Symbol;Acc:HGNC:1177]	1.06138	0.085943	0.5173	no change	no	1.245	1.173	1	1.321	1.197	1.318	1.177	1.24	MF:cation binding;MF:metal ion binding;MF:molecular_function;MF:binding;MF:ion binding;	GO:0043169;GO:0046872;GO:0003674;GO:0005488;GO:0043167	------	------	------	------	------	------	PF04438.13	zf-HIT	HIT zinc finger	cytoplasmic	1	7	42.9	High
ENSP00000477532.1	pep chromosome:GRCh38:8:30732247:30766470:1 gene:ENSG00000104691.15 transcript:ENST00000620074.4 gene_biotype:protein_coding transcript_biotype:protein_coding gene_symbol:UBXN8 description:UBX domain protein 8 [Source:HGNC Symbol;Acc:HGNC:30307]	1.17705	0.235182	0.03985	no change	yes	1.303	1.107	1	1.156	1.166	1.246	1.372	1.291	BP:proteasomal protein catabolic process;BP:cellular catabolic process;BP:modification-dependent macromolecule catabolic process;BP:single-organism process;BP:organic substance catabolic process;BP:cellular macromolecule catabolic process;BP:cellular macromolecule metabolic process;BP:organic substance metabolic process;BP:proteasome-mediated ubiquitin-dependent protein catabolic process;BP:prote…	GO:0010498;GO:0044248;GO:0043632;GO:0044699;GO:1901575;GO:0044265;GO:0044260;GO:0071704;GO:0043161;GO:0006508;GO:0044238;GO:0009987;GO:0019941;GO:0022414;GO:0008150;GO:0007338;GO:0008152;GO:0030433;GO:0009056;GO:0009057;GO:0051603;GO:0044702;GO:0019538;GO:0030163;GO:0009566;GO:0044237;GO:0043170;GO:0006511;GO:0044464;GO:0030176;GO:0031301;GO:0031227;GO:0005575;GO:0016021;GO:0044432;GO:0031224;GO:…	------	------	------	------	------	------	PF00789.17	UBX	UBX domain	plasma membrane	1	7	35.2	High
ENSP00000389383.1	pep chromosome:GRCh38:2:219597857:219616451:1 gene:ENSG00000144589.22 transcript:ENST00000456909.6 gene_biotype:protein_coding transcript_biotype:protein_coding gene_symbol:STK11IP description:serine/threonine kinase 11 interacting protein [Source:HGNC Symbol;Acc:HGNC:19184]	1.14719	0.198104	0.05756	no change	no	1.286	1.121	1	1.2	1.162	1.304	1.263	1.29	BP:protein localization;BP:macromolecule localization;BP:biological_process;BP:localization;CC:cellular_component;CC:organelle membrane;CC:whole membrane;CC:membrane;CC:vacuolar membrane;CC:vacuolar part;CC:bounding membrane of organelle;CC:cell part;CC:intracellular organelle part;CC:lysosomal membrane;CC:cytoplasmic part;CC:lytic vacuole membrane;CC:intracellular part;CC:organelle part;MF:enzym…	GO:0008104;GO:0033036;GO:0008150;GO:0051179;GO:0005575;GO:0031090;GO:0098805;GO:0016020;GO:0005774;GO:0044437;GO:0098588;GO:0044464;GO:0044446;GO:0005765;GO:0044444;GO:0098852;GO:0044424;GO:0044422;GO:0019899;GO:0003674;GO:0005488;GO:0019901;GO:0019900;GO:0005515	------	------	------	------	------	------	PF15904.2;PF13855.3;PF12799.4	LIP1;LRR_8;LRR_4	LKB1 serine/threonine kinase interacting protein 1;Leucine rich repeat;Leucine Rich repeats	plasma membrane	2	2	120.2	High
ENSP00000337088.1	pep chromosome:GRCh38:11:64803524:64811294:-1 gene:ENSG00000133895.14 transcript:ENST00000337652.5 gene_biotype:protein_coding transcript_biotype:protein_coding gene_symbol:MEN1 description:menin 1 [Source:HGNC Symbol;Acc:HGNC:7010]	1.03993	0.056489	0.806	no change	no	1.224	1.177	1	1.436	1.095	1.324	1.36	0.987	BP:protein methylation;BP:response to hexose;BP:primary metabolic process;BP:regulation of phosphate metabolic process;BP:regulation of activin receptor signaling pathway;BP:regulation of metabolic process;BP:regulation of cell cycle process;BP:negative regulation of response to stimulus;BP:positive regulation of response to stimulus;BP:regulation of response to stimulus;BP:negative regulation of…	GO:0006479;GO:0009746;GO:0044238;GO:0019220;GO:0032925;GO:0019222;GO:0010564;GO:0048585;GO:0048584;GO:0048583;GO:0050680;GO:0033500;GO:0007162;GO:0090287;GO:0071840;GO:0080090;GO:0051716;GO:0010605;GO:0010604;GO:0009968;GO:1904030;GO:0009966;GO:0009967;GO:0018193;GO:0043433;GO:0071331;GO:0044093;GO:0071333;GO:0031327;GO:0048519;GO:0046483;GO:0045668;GO:0002065;GO:0042127;GO:0016571;GO:0051053;GO:…	K14970	MEN1, MNN1	map05202	Transcriptional misregulation in cancer	------	------	PF05053.10	Menin	Menin	ER	2	5	68	High
ENSP00000345988.7	pep chromosome:GRCh38:3:155479882:155676039:-1 gene:ENSG00000114805.17 transcript:ENST00000340059.11 gene_biotype:protein_coding transcript_biotype:protein_coding gene_symbol:PLCH1 description:phospholipase C eta 1 [Source:HGNC Symbol;Acc:HGNC:29185]	1.26415	0.338169	0.2329	up	no	1.34	1.06	1	0.924	1.256	1.218	1.68	1.122	BP:signal transduction;BP:polyol metabolic process;BP:regulation of biological process;BP:cellular metabolic process;BP:intracellular signal transduction;BP:single-organism process;BP:single-organism catabolic process;BP:alcohol metabolic process;BP:single-organism metabolic process;BP:phosphatidylinositol-mediated signaling;BP:lipid catabolic process;BP:organic substance metabolic process;BP:bio…	GO:0007165;GO:0019751;GO:0050789;GO:0044237;GO:0035556;GO:0044699;GO:0044712;GO:0006066;GO:0044710;GO:0048015;GO:0016042;GO:0071704;GO:0065007;GO:0019637;GO:0006629;GO:0009987;GO:1901575;GO:0050794;GO:0044763;GO:0008152;GO:0009056;GO:0048017;GO:0044238;GO:0043647;GO:0006796;GO:0006793;GO:0008150;GO:1901615;GO:0044281;GO:0043229;GO:0043227;GO:0043226;GO:0016020;GO:0044444;GO:0005886;GO:0043231;GO:…	K19006	PLCH	map00562	Inositol phosphate metabolism	------	------	PF00388.16;PF00387.16;PF09279.8;PF00168.27;PF13499.3;PF00036.29;PF16457.2;PF14788.3	PI-PLC-X;PI-PLC-Y;EF-hand_like;C2;EF-hand_7;EF-hand_1;PH_12;EF-hand_10	Phosphatidylinositol-specific phospholipase C, X domain;Phosphatidylinositol-specific phospholipase C, Y domain;Phosphoinositide-specific phospholipase C, efhand-like;C2 domain;EF-hand domain pair;EF hand;Pleckstrin homology domain;EF hand	nuclear	1	0	189.1	High
ENSP00000337354.5	pep chromosome:GRCh38:10:89213572:89251775:-1 gene:ENSG00000107798.18 transcript:ENST00000336233.10 gene_biotype:protein_coding transcript_biotype:protein_coding gene_symbol:LIPA description:lipase A, lysosomal acid type [Source:HGNC Symbol;Acc:HGNC:6617]	1.07167	0.099868	0.6243	no change	no	1.241	1.158	1	1.314	1.161	1.493	1.107	1.122	BP:fatty acid metabolic process;BP:inflammatory response;BP:anatomical structure homeostasis;BP:tissue remodeling;BP:carboxylic acid metabolic process;BP:homeostatic process;BP:sterol metabolic process;BP:small molecule metabolic process;BP:lung development;BP:anatomical structure morphogenesis;BP:tissue homeostasis;BP:single-organism process;BP:single-organism catabolic process;BP:cytokine produ…	GO:0006631;GO:0006954;GO:0060249;GO:0048771;GO:0019752;GO:0042592;GO:0016125;GO:0044281;GO:0030324;GO:0009653;GO:0001894;GO:0044699;GO:0044712;GO:0001816;GO:0044710;GO:0000902;GO:0048869;GO:0071840;GO:0016043;GO:0032989;GO:0071704;GO:0048513;GO:0065007;GO:1901360;GO:0065008;GO:0016042;GO:0032502;GO:0032501;GO:0006629;GO:0008283;GO:0009987;GO:0006952;GO:1901575;GO:0032787;GO:0044767;GO:0006950;GO:…	K01052	LIPA	map04142;map00100	Lysosome;Steroid biosynthesis	COG0596	R:General function prediction only	PF00561.17;PF04083.13	Abhydrolase_1;Abhydro_lipase	alpha/beta hydrolase fold;Partial alpha/beta-hydrolase lipase region	lysosomal	2	9	45.4	High
ENSP00000356574.3	pep chromosome:GRCh38:1:180154869:180204030:1 gene:ENSG00000116260.17 transcript:ENST00000367602.8 gene_biotype:protein_coding transcript_biotype:protein_coding gene_symbol:QSOX1 description:quiescin sulfhydryl oxidase 1 [Source:HGNC Symbol;Acc:HGNC:9756]	1.13067	0.177174	0.1219	no change	no	1.272	1.125	1	1.252	1.122	1.287	1.233	1.297	BP:regulation of metabolic process;BP:negative regulation of response to stimulus;BP:regulation of response to stimulus;BP:single-organism metabolic process;BP:negative regulation of biological process;BP:cellular homeostasis;BP:oxidation-reduction process;BP:vesicle-mediated transport;BP:negative regulation of macroautophagy;BP:negative regulation of cell communication;BP:regulation of catabolic…	GO:0019222;GO:0048585;GO:0048583;GO:0044710;GO:0048519;GO:0019725;GO:0055114;GO:0016192;GO:0016242;GO:0010648;GO:0009894;GO:0009895;GO:0006457;GO:0032940;GO:0050789;GO:0006887;GO:0045055;GO:0065007;GO:0065008;GO:0006810;GO:0050794;GO:0008150;GO:0008152;GO:0051234;GO:0046903;GO:0080134;GO:0080135;GO:0032107;GO:0032104;GO:0032105;GO:0032102;GO:0032101;GO:0032108;GO:0009892;GO:0010646;GO:0044699;GO:…	K10758	QSOX	------	------	------	------	PF04777.10;PF00085.17	Evr1_Alr;Thioredoxin	Erv1 / Alr family;Thioredoxin	ER	1	3	82.5	High
ENSP00000344285.2	pep chromosome:GRCh38:11:122977570:122981720:-1 gene:ENSG00000188909.4 transcript:ENST00000343035.2 gene_biotype:protein_coding transcript_biotype:protein_coding gene_symbol:BSX description:brain specific homeobox [Source:HGNC Symbol;Acc:HGNC:20450]	1.0228	0.03253	0.8615	no change	no	1.211	1.184	1	1.245	1.308	1.002	1.347	1.283	BP:feeding behavior;BP:regulation of primary metabolic process;BP:regulation of metabolic process;BP:positive regulation of cellular biosynthetic process;BP:regulation of cellular biosynthetic process;BP:positive regulation of cellular metabolic process;BP:positive regulation of nitrogen compound metabolic process;BP:regulation of cellular metabolic process;BP:tissue remodeling;BP:behavior;BP:pos…	GO:0007631;GO:0080090;GO:0019222;GO:0031328;GO:0031326;GO:0031325;GO:0051173;GO:0031323;GO:0048771;GO:0007610;GO:0051254;GO:0044699;GO:0010628;GO:1902680;GO:0010604;GO:0009891;GO:2000112;GO:0050789;GO:0019219;GO:0010556;GO:0065007;GO:0048518;GO:1903508;GO:0007626;GO:0042755;GO:0032501;GO:0045935;GO:0060255;GO:0009889;GO:0060056;GO:1903506;GO:0050794;GO:0008150;GO:0045893;GO:2001141;GO:0009893;GO:…	------	------	------	------	------	------	PF00046.26	Homeobox	Homeobox domain	nuclear	1	6	25.9	Medium
ENSP00000351214.4	pep chromosome:GRCh38:7:22812632:22822851:-1 gene:ENSG00000196683.10 transcript:ENST00000358435.8 gene_biotype:protein_coding transcript_biotype:protein_coding gene_symbol:TOMM7 description:translocase of outer mitochondrial membrane 7 [Source:HGNC Symbol;Acc:HGNC:21648]	1.1608	0.215113	0.07325	no change	no	1.285	1.107	1	1.162	1.159	1.32	1.35	1.185	BP:regulation of intracellular protein transport;BP:protein localization;BP:positive regulation of intracellular transport;BP:regulation of transport;BP:regulation of intracellular transport;BP:mitophagy in response to mitochondrial depolarization;BP:membrane organization;BP:outer mitochondrial membrane organization;BP:mitochondrial membrane organization;BP:mitochondrion organization;BP:single-or…	GO:0033157;GO:0008104;GO:0032388;GO:0051049;GO:0032386;GO:0098779;GO:0061024;GO:0007008;GO:0007006;GO:0007005;GO:0044712;GO:0044710;GO:0070727;GO:0071840;GO:0048518;GO:0033036;GO:0051050;GO:0045184;GO:1903955;GO:0072657;GO:0072655;GO:0006839;GO:0030150;GO:0070585;GO:0010638;GO:1903651;GO:1903008;GO:0051222;GO:0051223;GO:0050789;GO:0006886;GO:0016043;GO:0065002;GO:0065007;GO:1903829;GO:0065008;GO:…	K17771	TOM7	------	------	------	------	PF08038.9	Tom7	TOM7 family	mitochondrial	3	55	6.2	High
ENSP00000375650.4	pep chromosome:GRCh38:19:53867883:53876435:1 gene:ENSG00000179820.16 transcript:ENST00000391770.9 gene_biotype:protein_coding transcript_biotype:protein_coding gene_symbol:MYADM description:myeloid associated differentiation marker [Source:HGNC Symbol;Acc:HGNC:7544]	1.17685	0.234925	0.1492	no change	no	1.291	1.097	1	1.12	1.17	1.262	1.471	1.14	BP:negative regulation of heterotypic cell-cell adhesion;BP:regulation of heterotypic cell-cell adhesion;BP:regulation of phosphate metabolic process;BP:cell-cell junction organization;BP:regulation of metabolic process;BP:cellular component maintenance;BP:negative regulation of response to stimulus;BP:regulation of response to stimulus;BP:regulation of actin polymerization or depolymerization;BP…	GO:0034115;GO:0034114;GO:0019220;GO:0045216;GO:0019222;GO:0043954;GO:0048585;GO:0048583;GO:0008064;GO:0061024;GO:0007162;GO:0008104;GO:0031579;GO:0090002;GO:0071840;GO:0080090;GO:0010605;GO:0009968;GO:0045785;GO:0009966;GO:0048869;GO:0051493;GO:0010720;GO:0048518;GO:0048519;GO:0033036;GO:0072661;GO:0002064;GO:0060255;GO:0048468;GO:0006605;GO:0045184;GO:0042326;GO:0072657;GO:0045995;GO:0072659;GO:…	------	------	------	------	------	------	PF01284.20	MARVEL	Membrane-associating domain	ER	3	14	35.3	High
ENSP00000497029.1	pep chromosome:GRCh38:3:12900753:13283281:-1 gene:ENSG00000144711.16 transcript:ENST00000648114.1 gene_biotype:protein_coding transcript_biotype:protein_coding gene_symbol:IQSEC1 description:IQ motif and Sec7 domain 1 [Source:HGNC Symbol;Acc:HGNC:29112]	1.14196	0.19151	0.07655	no change	no	1.271	1.113	1	1.147	1.193	1.209	1.288	1.316	BP:regulation of small GTPase mediated signal transduction;BP:actin cytoskeleton organization;BP:regulation of signaling;BP:positive regulation of catalytic activity;BP:regulation of cell communication;BP:positive regulation of GTPase activity;BP:positive regulation of hydrolase activity;BP:regulation of signal transduction;BP:regulation of GTPase activity;BP:cellular component organization;BP:re…	GO:0051056;GO:0030036;GO:0023051;GO:0043085;GO:0010646;GO:0043547;GO:0051345;GO:0009966;GO:0043087;GO:0016043;GO:0050789;GO:0065007;GO:0071840;GO:0044093;GO:0065009;GO:0006996;GO:0009987;GO:0030029;GO:0046578;GO:0050790;GO:0048583;GO:0050794;GO:0008150;GO:1902531;GO:0032012;GO:0051336;GO:0044699;GO:0007010;GO:1902589;GO:0044763;GO:0043229;GO:0043227;GO:0043226;GO:0005737;GO:0005634;GO:0016020;GO:…	K12495	IQSEC	map04144	Endocytosis	COG5307	R:General function prediction only	PF16453.2;PF01369.17	IQ_SEC7_PH;Sec7	PH domain;Sec7 domain	cytoplasmic	1	2	136	Medium
ENSP00000475814.1	pep chromosome:GRCh38:1:149851061:149851624:1 gene:ENSG00000272196.2 transcript:ENST00000607355.2 gene_biotype:protein_coding transcript_biotype:protein_coding gene_symbol:HIST2H2AA4 description:histone cluster 2 H2A family member a4 [Source:HGNC Symbol;Acc:HGNC:29668]	0.972659	-0.039993	0.8271	no change	no	1.174	1.207	1	1.239	1.381	1.065	1.109	1.347	BP:negative regulation of metabolic process;BP:regulation of primary metabolic process;BP:regulation of metabolic process;BP:macromolecular complex subunit organization;BP:regulation of cellular biosynthetic process;BP:negative regulation of cellular metabolic process;BP:regulation of cellular metabolic process;BP:negative regulation of cellular macromolecule biosynthetic process;BP:negative regu…	GO:0009892;GO:0080090;GO:0019222;GO:0043933;GO:0031326;GO:0031324;GO:0031323;GO:2000113;GO:0010629;GO:0071840;GO:0010605;GO:0006325;GO:0006342;GO:2000112;GO:0040029;GO:0016043;GO:0050789;GO:0008150;GO:0019219;GO:0016458;GO:0065007;GO:0044699;GO:0048519;GO:0045814;GO:0010468;GO:0009890;GO:0045934;GO:0060255;GO:0009987;GO:0009889;GO:1903506;GO:1903507;GO:1902679;GO:0044763;GO:0051171;GO:0051172;GO:…	K11251	H2A	map05034;map05322	Alcoholism;Systemic lupus erythematosus	COG5262	B:Chromatin structure and dynamics	PF16211.2;PF00125.21;PF00808.20	Histone_H2A_C;Histone;CBFD_NFYB_HMF	C-terminus of histone H2A;Core histone H2A/H2B/H3/H4;Histone-like transcription factor	nuclear	4	58	14.1	High
ENSP00000303373.2	pep chromosome:GRCh38:6:26216975:26217483:1 gene:ENSG00000277075.2 transcript:ENST00000303910.4 gene_biotype:protein_coding transcript_biotype:protein_coding gene_symbol:HIST1H2AE description:histone cluster 1 H2A family member e [Source:HGNC Symbol;Acc:HGNC:4724]	1.0377	0.053394	0.7595	no change	no	1.211	1.167	1	1.301	1.199	1.05	1.179	1.405	BP:negative regulation of metabolic process;BP:regulation of primary metabolic process;BP:regulation of metabolic process;BP:macromolecular complex subunit organization;BP:regulation of cellular biosynthetic process;BP:negative regulation of cellular metabolic process;BP:regulation of cellular metabolic process;BP:negative regulation of cellular macromolecule biosynthetic process;BP:negative regu…	GO:0009892;GO:0080090;GO:0019222;GO:0043933;GO:0031326;GO:0031324;GO:0031323;GO:2000113;GO:0010629;GO:0071840;GO:0010605;GO:0006325;GO:0006342;GO:2000112;GO:0040029;GO:0016043;GO:0050789;GO:0019219;GO:0016458;GO:0065007;GO:0044699;GO:0048519;GO:0045814;GO:0010468;GO:0009890;GO:0042127;GO:0008285;GO:0045934;GO:0060255;GO:0009987;GO:0009889;GO:1903506;GO:0050794;GO:1902679;GO:0045892;GO:0051171;GO:…	K11251	H2A	map05034;map05322	Alcoholism;Systemic lupus erythematosus	COG5262	B:Chromatin structure and dynamics	PF16211.2;PF00125.21	Histone_H2A_C;Histone	C-terminus of histone H2A;Core histone H2A/H2B/H3/H4	nuclear	1	35	14.1	High
ENSP00000343741.4	pep chromosome:GRCh38:3:142449235:142578733:-1 gene:ENSG00000175054.15 transcript:ENST00000350721.9 gene_biotype:protein_coding transcript_biotype:protein_coding gene_symbol:ATR description:ATR serine/threonine kinase [Source:HGNC Symbol;Acc:HGNC:882]	1.07236	0.100793	0.5752	no change	no	1.23	1.147	1	1.28	1.16	1.446	1.085	1.159	BP:protein localization;BP:regulation of primary metabolic process;BP:regulation of metabolic process;BP:regulation of cellular macromolecule biosynthetic process;BP:positive regulation of response to stimulus;BP:regulation of response to stimulus;BP:positive regulation of homeostatic process;BP:regulation of homeostatic process;BP:regulation of response to DNA damage stimulus;BP:organic cyclic c…	GO:0008104;GO:0080090;GO:0019222;GO:2000112;GO:0048584;GO:0048583;GO:0032846;GO:0032844;GO:2001020;GO:1901360;GO:0051716;GO:0010605;GO:0010604;GO:0009966;GO:0009967;GO:0018193;GO:0009314;GO:0048518;GO:0048519;GO:0033036;GO:0051054;GO:0051053;GO:0051052;GO:0006281;GO:0060255;GO:0042493;GO:0097694;GO:2000113;GO:2001022;GO:0046483;GO:0071214;GO:0018209;GO:0044707;GO:0019538;GO:0010638;GO:0006275;GO:…	K06640	ATR	map04110;map03460;map04115;map05166;map04214	Cell cycle;Fanconi anemia pathway;p53 signaling pathway;HTLV-I infection;Apoptosis - fly	COG5032;COG5032;COG5032;COG5032;COG5032	D:Cell cycle control, cell division, chromosome partitioning;B:Chromatin structure and dynamics;L:Replication, recombination and repair;T:Signal transduction mechanisms;U:Intracellular trafficking, secretion, and vesicular transport	PF00454.24;PF02259.20;PF08064.10;PF02260.17	PI3_PI4_kinase;FAT;UME;FATC	Phosphatidylinositol 3- and 4-kinase;FAT domain;UME;FATC domain	cytoplasmic	4	2	301.2	High
ENSP00000361057.3	pep chromosome:GRCh38:9:133361464:133376060:-1 gene:ENSG00000148248.14 transcript:ENST00000371989.8 gene_biotype:protein_coding transcript_biotype:protein_coding gene_symbol:SURF4 description:surfeit 4 [Source:HGNC Symbol;Acc:HGNC:11476]	1.25975	0.33314	0.02181	up	yes	1.324	1.051	1	0.967	1.187	1.345	1.362	1.265	BP:protein localization;BP:regulation of organelle organization;BP:early endosome to Golgi transport;BP:regulation of cellular component organization;BP:protein exit from endoplasmic reticulum;BP:regulation of biological process;BP:single-organism process;BP:cellular component organization;BP:biological regulation;BP:cellular component organization or biogenesis;BP:positive regulation of biologic…	GO:0008104;GO:0033043;GO:0034498;GO:0051128;GO:0032527;GO:0050789;GO:0044699;GO:0016043;GO:0065007;GO:0071840;GO:0048518;GO:0033036;GO:0051130;GO:0016197;GO:0006810;GO:0048193;GO:0007034;GO:0009987;GO:0050794;GO:0045184;GO:0015031;GO:0044765;GO:0008150;GO:0071702;GO:0042147;GO:0051649;GO:0051234;GO:0051179;GO:1902578;GO:0006996;GO:0007030;GO:0006890;GO:0016192;GO:0046907;GO:0010638;GO:0016482;GO:…	K20369	ERV29, SURF4	------	------	COG2259	S:Function unknown	PF02077.12	SURF4	SURF4 family	cytoplasmic	3	14	30.4	High
ENSP00000480279.1	pep chromosome:GRCh38:17:74916083:74923255:-1 gene:ENSG00000182040.9 transcript:ENST00000614341.5 gene_biotype:protein_coding transcript_biotype:protein_coding gene_symbol:USH1G description:USH1 protein network component sans [Source:HGNC Symbol;Acc:HGNC:16356]	0.937194	-0.09358	0.7571	no change	no	1.149	1.226	1	1.575	1.104	1.433	1.103	0.911	BP:developmental process;BP:cell projection organization;BP:anatomical structure morphogenesis;BP:single-organism process;BP:cellular component organization;BP:cellular component organization or biogenesis;BP:sensory perception of mechanical stimulus;BP:embryonic morphogenesis;BP:multicellular organismal process;BP:sensory perception of sound;BP:equilibrioception;BP:cellular process;BP:sensory pe…	GO:0032502;GO:0030030;GO:0009653;GO:0044699;GO:0016043;GO:0071840;GO:0050954;GO:0048598;GO:0032501;GO:0007605;GO:0050957;GO:0009987;GO:0050953;GO:0007600;GO:0044767;GO:0060122;GO:0008150;GO:0050877;GO:0003008;GO:0042472;GO:0044707;GO:0045494;GO:0044763;GO:0015629;GO:0043229;GO:0043228;GO:0005929;GO:0043226;GO:0005856;GO:0036064;GO:0016020;GO:0005815;GO:0097458;GO:0044430;GO:0032391;GO:0044446;GO:…	------	------	------	------	COG0666	R:General function prediction only	PF13637.3;PF12796.4;PF00023.27;PF13857.3;PF13606.3;PF00536.27	Ank_4;Ank_2;Ank;Ank_5;Ank_3;SAM_1	Ankyrin repeats;Ankyrin repeats;Ankyrin repeat;Ankyrin repeats;Ankyrin repeat;SAM domain	cytoplasmic	1	3	51.5	Low
ENSP00000345230.5	pep chromosome:GRCh38:19:16067507:16101790:1 gene:ENSG00000167460.16 transcript:ENST00000344824.10 gene_biotype:protein_coding transcript_biotype:protein_coding gene_symbol:TPM4 description:tropomyosin 4 [Source:HGNC Symbol;Acc:HGNC:12013]	1.4926	0.577828	0.05279	up	no	1.422	0.9527	1	0.955	0.903	1.421	1.128	1.717	BP:cell differentiation;BP:movement of cell or subcellular component;BP:single-organism process;BP:osteoblast differentiation;BP:cellular developmental process;BP:actin-myosin filament sliding;BP:developmental process;BP:actin filament-based process;BP:cellular process;BP:muscle filament sliding;BP:actin filament-based movement;BP:single-organism cellular process;BP:single-organism developmental …	GO:0030154;GO:0006928;GO:0044699;GO:0001649;GO:0048869;GO:0033275;GO:0032502;GO:0030029;GO:0009987;GO:0030049;GO:0030048;GO:0044763;GO:0044767;GO:0008150;GO:0070252;GO:0032432;GO:0030055;GO:0043229;GO:0043228;GO:0005924;GO:0043227;GO:0043226;GO:0042641;GO:0005856;GO:0001725;GO:0002102;GO:0070062;GO:0016020;GO:0097517;GO:0044430;GO:0031941;GO:0070161;GO:0005925;GO:0030054;GO:0044446;GO:0005912;GO:…	K10375	TPM4	map04260;map04261;map05414;map05410	Cardiac muscle contraction;Adrenergic signaling in cardiomyocytes;Dilated cardiomyopathy;Hypertrophic cardiomyopath	------	------	PF00261.17;PF12718.4;PF16526.2;PF06009.9	Tropomyosin;Tropomyosin_1;CLZ;Laminin_II	Tropomyosin;Tropomyosin like;C-terminal leucine zipper domain of cyclic nucleotide-gated channels;Laminin Domain II	cytoplasmic	2	48	32.7	High
ENSP00000495506.1	pep chromosome:GRCh38:19:16076456:16102970:1 gene:ENSG00000167460.16 transcript:ENST00000647037.1 gene_biotype:protein_coding transcript_biotype:nonsense_mediated_decay gene_symbol:TPM4 description:tropomyosin 4 [Source:HGNC Symbol;Acc:HGNC:12013]	1.41404	0.499822	0.02762	up	yes	1.39	0.983	1	0.994	0.955	1.379	1.189	1.602	------	------	K10375	TPM4	map04260;map04261;map05414;map05410	Cardiac muscle contraction;Adrenergic signaling in cardiomyocytes;Dilated cardiomyopathy;Hypertrophic cardiomyopath	------	------	PF00261.17;PF12718.4	Tropomyosin;Tropomyosin_1	Tropomyosin;Tropomyosin like	cytoplasmic	5	59	28.6	High
ENSP00000418728.2	pep chromosome:GRCh38:2:9488486:9555852:-1 gene:ENSG00000151694.13 transcript:ENST00000497134.6 gene_biotype:protein_coding transcript_biotype:protein_coding gene_symbol:ADAM17 description:ADAM metallopeptidase domain 17 [Source:HGNC Symbol;Acc:HGNC:195]	0.905949	-0.142499	0.6409	no change	no	1.127	1.244	1	1.56	1.172	0.822	1.373	1.187	BP:primary metabolic process;BP:regulation of phosphate metabolic process;BP:cytokine-mediated signaling pathway;BP:regulation of metabolic process;BP:regulation of cell cycle process;BP:negative regulation of response to stimulus;BP:positive regulation of response to stimulus;BP:regulation of response to stimulus;BP:membrane protein intracellular domain proteolysis;BP:regulation of homeostatic p…	GO:0044238;GO:0019220;GO:0019221;GO:0019222;GO:0010564;GO:0048585;GO:0048584;GO:0048583;GO:0031293;GO:0032844;GO:0050920;GO:0050921;GO:0007166;GO:0080090;GO:0007219;GO:0045787;GO:0043207;GO:0002687;GO:0009966;GO:0009967;GO:0030512;GO:0002685;GO:0044093;GO:0048518;GO:0065007;GO:0032722;GO:0033032;GO:0042127;GO:0030154;GO:0030217;GO:0060255;GO:0045859;GO:0007176;GO:0050830;GO:0046649;GO:0051707;GO:…	K06059	ADAM17, TACE, CD156b	map04330;map05010;map05120	Notch signaling pathway;Alzheimer's disease;Epithelial cell signaling in Helicobacter pylori infection	------	------	PF13688.3;PF13574.3;PF16698.2;PF00200.20;PF13582.3;PF01421.16;PF01562.16;PF13583.3	Reprolysin_5;Reprolysin_2;ADAM17_MPD;Disintegrin;Reprolysin_3;Reprolysin;Pep_M12B_propep;Reprolysin_4	Metallo-peptidase family M12;Metallo-peptidase family M12B Reprolysin-like;Membrane-proximal domain, switch, for ADAM17;Disintegrin;Metallo-peptidase family M12B Reprolysin-like;Reprolysin;Reprolysin family propeptide;Metallo-peptidase family M12B Reprolysin-like	cytoplasmic	1	4	93	High
ENSP00000382204.2	pep chromosome:GRCh38:10:63167225:63465977:-1 gene:ENSG00000171988.19 transcript:ENST00000399262.7 gene_biotype:protein_coding transcript_biotype:protein_coding gene_symbol:JMJD1C description:jumonji domain containing 1C [Source:HGNC Symbol;Acc:HGNC:12313]	1.09735	0.134017	0.4427	no change	no	1.24	1.13	1	1.191	1.198	1.015	1.359	1.347	BP:hemostasis;BP:regulation of primary metabolic process;BP:regulation of metabolic process;BP:organic substance metabolic process;BP:macromolecular complex subunit organization;BP:regulation of cellular biosynthetic process;BP:blood coagulation;BP:regulation of cellular metabolic process;BP:protein dealkylation;BP:regulation of biological process;BP:single-organism process;BP:protein demethylati…	GO:0007599;GO:0080090;GO:0019222;GO:0071704;GO:0043933;GO:0031326;GO:0007596;GO:0031323;GO:0008214;GO:0050789;GO:0044699;GO:0006482;GO:0006464;GO:0044260;GO:0006325;GO:0071840;GO:2000112;GO:1902589;GO:0016043;GO:0019219;GO:0016577;GO:0065007;GO:0016570;GO:0033169;GO:0065008;GO:0010468;GO:0006996;GO:0032501;GO:0050878;GO:0044267;GO:0060255;GO:0009889;GO:0009987;GO:0044710;GO:1903506;GO:0050794;GO:…	K11449	JMJD1C	map05202	Transcriptional misregulation in cancer	------	------	PF02373.19	JmjC	JmjC domain, hydroxylase	cytoplasmic	1	1	284.3	High
ENSP00000387399.1	pep chromosome:GRCh38:2:20307981:20352222:-1 gene:ENSG00000055917.15 transcript:ENST00000442400.5 gene_biotype:protein_coding transcript_biotype:protein_coding gene_symbol:PUM2 description:pumilio RNA binding family member 2 [Source:HGNC Symbol;Acc:HGNC:14958]	1.14312	0.192972	0.297	no change	no	1.262	1.104	1	1.214	1.097	1.039	1.435	1.313	BP:regulation of defense response to virus;BP:regulation of metabolic process;BP:positive regulation of response to stimulus;BP:regulation of response to stimulus;BP:positive regulation of defense response;BP:regulation of defense response;BP:regulation of primary metabolic process;BP:regulation of signal transduction;BP:posttranscriptional regulation of gene expression;BP:positive regulation of …	GO:0050688;GO:0019222;GO:0048584;GO:0048583;GO:0031349;GO:0031347;GO:0080090;GO:0009966;GO:0010608;GO:0048518;GO:0002682;GO:0060255;GO:0060147;GO:0032268;GO:0060148;GO:2000637;GO:0022607;GO:0034063;GO:0002833;GO:0050789;GO:0016043;GO:0065003;GO:0002684;GO:0065007;GO:0071840;GO:0065008;GO:0009889;GO:0050794;GO:0043902;GO:0043900;GO:0008150;GO:0051239;GO:1902533;GO:1902531;GO:0080134;GO:0002697;GO:…	K17943	PUM	------	------	------	------	------	------	------	cytoplasmic	1	9	32	Medium
ENSP00000493048.1	pep chromosome:GRCh38:4:85999848:86360053:-1 gene:ENSG00000109339.22 transcript:ENST00000641102.1 gene_biotype:protein_coding transcript_biotype:protein_coding gene_symbol:MAPK10 description:mitogen-activated protein kinase 10 [Source:HGNC Symbol;Acc:HGNC:6872]	0.97	-0.043943	0.7725	no change	no	1.164	1.2	1	1.198	1.402	1.147	1.177	1.168	BP:regulation of phosphate metabolic process;BP:regulation of primary metabolic process;BP:regulation of metabolic process;BP:positive regulation of response to stimulus;BP:regulation of response to stimulus;BP:activation of protein kinase activity;BP:signal transduction;BP:cell surface receptor signaling pathway;BP:positive regulation of macromolecule metabolic process;BP:regulation of signal tr…	GO:0019220;GO:0080090;GO:0019222;GO:0048584;GO:0048583;GO:0032147;GO:0007165;GO:0007166;GO:0010604;GO:0009966;GO:0009967;GO:0044093;GO:0009314;GO:0048518;GO:0065007;GO:0060255;GO:0045859;GO:0042752;GO:0032268;GO:2001141;GO:0042325;GO:0042327;GO:0019538;GO:0009893;GO:0033674;GO:0071902;GO:0071900;GO:0050789;GO:0044267;GO:0051347;GO:0002764;GO:0044260;GO:0002768;GO:0043549;GO:0002682;GO:0065009;GO:…	K04440	JNK	map05142;map04657;map05145;map04750;map04391;map04014;map04659;map04658;map04010;map04013;map04012;map04212;map04071;map04210;map04310;map04214;map05160;map05161;map05164;map04622;map04920;map04620;map04621;map05131;map04215;map04624;map04728;map04380;map04530;map04723;map04722;map04141;map04140;map05152;map04664;map04510;map05133;map05212;map05200;map05132;map04668;map04068;map04910;map05168;map…	Chagas diseas;IL-17 signaling pathway;Toxoplasmosis;Inflammatory mediator regulation of TRP channels;Hippo signaling pathway - fly;Ras signaling pathway;Th17 cell differentiation;Th1 and Th2 cell differentiation;MAPK signaling pathway;MAPK signaling pathway - fly;ErbB signaling pathway;Longevity regulating pathway - worm;Sphingolipid signaling pathway;Apoptosis;Wnt signaling pathway;Apoptosis - f…	------	------	PF00069.22;PF07714.14;PF06293.11	Pkinase;Pkinase_Tyr;Kdo	Protein kinase domain;Protein tyrosine kinase;Lipopolysaccharide kinase	cytoplasmic	1	5	63	High
ENSP00000453291.1	pep chromosome:GRCh38:15:80072578:80138360:1 gene:ENSG00000086666.19 transcript:ENST00000559835.5 gene_biotype:protein_coding transcript_biotype:protein_coding gene_symbol:ZFAND6 description:zinc finger AN1-type containing 6 [Source:HGNC Symbol;Acc:HGNC:30164]	1.02139	0.030528	0.8774	no change	no	1.194	1.169	1	1.08	1.428	1.083	1.18	1.318	BP:protein localization;BP:regulation of cellular process;BP:establishment of protein localization to peroxisome;BP:protein localization to peroxisome;BP:cellular response to chemical stimulus;BP:regulation of cell death;BP:regulation of apoptotic process;BP:regulation of biological process;BP:single-organism process;BP:cellular response to stimulus;BP:regulation of intracellular signal transduct…	GO:0008104;GO:0050794;GO:0072663;GO:0072662;GO:0070887;GO:0010941;GO:0042981;GO:0050789;GO:0044699;GO:0051716;GO:1902531;GO:0010646;GO:0070727;GO:0071356;GO:0006886;GO:0051641;GO:0043067;GO:0016043;GO:0051179;GO:0023051;GO:0071310;GO:0043066;GO:0065007;GO:0071840;GO:0048583;GO:0071702;GO:0048519;GO:0033036;GO:0044763;GO:0034613;GO:0006810;GO:0034097;GO:0006625;GO:0034612;GO:0009987;GO:0060548;GO:…	------	------	------	------	------	------	PF01754.13;PF01428.13	zf-A20;zf-AN1	A20-like zinc finger;AN1-like Zinc finger	cytoplasmic	1	12	22.5	High
ENSP00000305449.3	pep chromosome:GRCh38:2:96816268:96835382:1 gene:ENSG00000168763.16 transcript:ENST00000305510.4 gene_biotype:protein_coding transcript_biotype:protein_coding gene_symbol:CNNM3 description:cyclin and CBS domain divalent metal cation transport mediator 3 [Source:HGNC Symbol;Acc:HGNC:104]	1.18924	0.250039	0.1392	no change	no	1.282	1.078	1	1.029	1.204	1.27	1.444	1.131	BP:single-organism process;BP:transport;BP:localization;BP:single-organism transport;BP:biological_process;BP:single-organism localization;BP:establishment of localization;BP:ion transport;CC:membrane;CC:cell part;CC:integral component of membrane;CC:cellular_component;CC:plasma membrane;CC:membrane part;CC:intrinsic component of membrane;MF:molecular_function;MF:protein binding;MF:binding;	GO:0044699;GO:0006810;GO:0051179;GO:0044765;GO:0008150;GO:1902578;GO:0051234;GO:0006811;GO:0016020;GO:0044464;GO:0016021;GO:0005575;GO:0005886;GO:0044425;GO:0031224;GO:0003674;GO:0005515;GO:0005488	K16302	CNNM	------	------	COG1253	P:Inorganic ion transport and metabolism	PF00571.25;PF01595.17	CBS;DUF21	CBS domain;Domain of unknown function DUF21	plasma membrane	2	4	76.1	High
ENSP00000435289.1	pep chromosome:GRCh38:11:117144287:117171045:1 gene:ENSG00000168092.14 transcript:ENST00000527958.6 gene_biotype:protein_coding transcript_biotype:protein_coding gene_symbol:PAFAH1B2 description:platelet activating factor acetylhydrolase 1b catalytic subunit 2 [Source:HGNC Symbol;Acc:HGNC:8575]	1.30694	0.386193	0.05715	up	no	1.337	1.023	1	0.972	1.096	1.427	1.47	1.113	BP:regulation of metabolic process;BP:positive regulation of response to stimulus;BP:regulation of response to stimulus;BP:single-organism catabolic process;BP:single-organism metabolic process;BP:animal organ development;BP:positive regulation of biological process;BP:spermatogenesis;BP:single organism reproductive process;BP:positive regulation of catabolic process;BP:regulation of catabolic pr…	GO:0019222;GO:0048584;GO:0048583;GO:0044712;GO:0044710;GO:0048513;GO:0048518;GO:0007283;GO:0044702;GO:0009896;GO:0009894;GO:0009893;GO:0050789;GO:1901575;GO:0016042;GO:0065007;GO:0006629;GO:0050794;GO:0008150;GO:0008152;GO:0007420;GO:0080134;GO:0080135;GO:0032106;GO:0032107;GO:0032104;GO:0032103;GO:0032101;GO:0032109;GO:0010647;GO:0010646;GO:0044699;GO:0032502;GO:0048609;GO:0031331;GO:0048232;GO:…	K16795	PAFAH1B2_3	map00565	Ether lipid metabolism	------	------	PF13472.3;PF00657.19	Lipase_GDSL_2;Lipase_GDSL	GDSL-like Lipase/Acylhydrolase family;GDSL-like Lipase/Acylhydrolase	cytoplasmic	5	48	25.6	High
ENSP00000477159.1	pep chromosome:GRCh38:1:37683111:37690504:-1 gene:ENSG00000116922.14 transcript:ENST00000464085.5 gene_biotype:protein_coding transcript_biotype:protein_coding gene_symbol:C1orf109 description:chromosome 1 open reading frame 109 [Source:HGNC Symbol;Acc:HGNC:26039]	0.921824	-0.117437	0.4698	no change	no	1.132	1.228	1	1.391	1.293	1.183	1.095	1.118	MF:molecular_function;MF:binding;MF:protein binding;	GO:0003674;GO:0005488;GO:0005515	------	------	------	------	------	------	PF15011.3	CK2S	Casein Kinase 2 substrate	cytoplasmic	1	11	23.4	High
ENSP00000252593.6	pep chromosome:GRCh38:19:17402939:17405630:-1 gene:ENSG00000130303.13 transcript:ENST00000252593.7 gene_biotype:protein_coding transcript_biotype:protein_coding gene_symbol:BST2 description:bone marrow stromal cell antigen 2 [Source:HGNC Symbol;Acc:HGNC:1119]	1.24239	0.313124	0.176	up	no	1.307	1.052	1	1.067	1.089	1.125	1.611	1.185	BP:cytokine-mediated signaling pathway;BP:regulation of metabolic process;BP:regulation of transport;BP:negative regulation of response to stimulus;BP:positive regulation of response to stimulus;BP:regulation of response to stimulus;BP:negative regulation of leukocyte mediated immunity;BP:regulation of leukocyte mediated immunity;BP:signal transduction;BP:negative regulation of production of mole…	GO:0019221;GO:0019222;GO:0051049;GO:0048585;GO:0048584;GO:0048583;GO:0002704;GO:0002703;GO:0007165;GO:0002701;GO:0002700;GO:0080090;GO:0010605;GO:0043207;GO:0009967;GO:0051493;GO:0032268;GO:0044092;GO:0048518;GO:0065007;GO:0032386;GO:0043122;GO:0043123;GO:0032387;GO:0002719;GO:0060255;GO:0032269;GO:0046649;GO:0030162;GO:0009607;GO:0051707;GO:0010033;GO:0051704;GO:0044700;GO:0044707;GO:0002376;GO:…	K06731	BST2, CD317	------	------	------	------	PF16716.2	BST2	Bone marrow stromal antigen 2	peroxisomal	2	14	19.8	High
ENSP00000351407.5	pep chromosome:GRCh38:1:150809713:150876599:-1 gene:ENSG00000143437.21 transcript:ENST00000358595.10 gene_biotype:protein_coding transcript_biotype:protein_coding gene_symbol:ARNT description:aryl hydrocarbon receptor nuclear translocator [Source:HGNC Symbol;Acc:HGNC:700]	1.19145	0.252718	0.01149	no change	yes	1.282	1.076	1	1.079	1.148	1.268	1.259	1.319	BP:regulation of phosphate metabolic process;BP:regulation of primary metabolic process;BP:regulation of metabolic process;BP:positive regulation of response to stimulus;BP:regulation of response to stimulus;BP:positive regulation of homeostatic process;BP:regulation of homeostatic process;BP:positive regulation of transcription, DNA-templated;BP:signal transduction;BP:organic cyclic compound bio…	GO:0019220;GO:0080090;GO:0019222;GO:0048584;GO:0048583;GO:0032846;GO:0032844;GO:0045893;GO:0007165;GO:1901362;GO:1901360;GO:0032774;GO:0051196;GO:1903580;GO:0051716;GO:0010604;GO:0009966;GO:0009967;GO:0048513;GO:0048518;GO:0002682;GO:0033235;GO:0042127;GO:0042325;GO:0006110;GO:0051197;GO:0060255;GO:0051194;GO:0003006;GO:1903708;GO:0043471;GO:2001141;GO:1903706;GO:0046483;GO:0042327;GO:0044702;GO:…	K09097	ARNT	map05204;map05211;map04066;map05200	Chemical carcinogenesis;Renal cell carcinoma;HIF-1 signaling pathway;Pathways in cancer	------	------	PF08447.9;PF00989.22;PF14598.3;PF00010.23;PF13426.4	PAS_3;PAS;PAS_11;HLH;PAS_9	PAS fold;PAS fold;PAS domain;Helix-loop-helix DNA-binding domain;PAS domain	nuclear	1	2	86.6	High
ENSP00000347845.5	pep chromosome:GRCh38:3:56622859:56683237:-1 gene:ENSG00000163946.13 transcript:ENST00000355628.9 gene_biotype:protein_coding transcript_biotype:protein_coding gene_symbol:TASOR description:transcription activation suppressor [Source:HGNC Symbol;Acc:HGNC:30314]	1.09893	0.1361	0.4132	no change	no	1.233	1.122	1	1.313	1.052	1.275	1.088	1.337	BP:regulation of primary metabolic process;BP:regulation of metabolic process;BP:regulation of cellular biosynthetic process;BP:regulation of cellular metabolic process;BP:regulation of biological process;BP:regulation of cellular macromolecule biosynthetic process;BP:regulation of nucleobase-containing compound metabolic process;BP:biological regulation;BP:regulation of gene expression;BP:regula…	GO:0080090;GO:0019222;GO:0031326;GO:0031323;GO:0050789;GO:2000112;GO:0019219;GO:0065007;GO:0010468;GO:0060255;GO:0009889;GO:1903506;GO:0050794;GO:0008150;GO:0051171;GO:2001141;GO:0051252;GO:0006355;GO:0010556;GO:0043229;GO:0043228;GO:0043227;GO:0005634;GO:0043226;GO:0005694;GO:0043231;GO:0043232;GO:0044464;GO:0005575;GO:0044424;GO:0003674;GO:0005488;GO:0003676;GO:0044822;GO:0097159;GO:0003723;GO:…	------	------	------	------	------	------	PF12509.5	DUF3715	Protein of unknown function	nuclear	1	1	182.2	Medium
ENSP00000431822.1	pep chromosome:GRCh38:11:65120630:65122057:-1 gene:ENSG00000149806.11 transcript:ENST00000531743.5 gene_biotype:protein_coding transcript_biotype:protein_coding gene_symbol:FAU description:FAU, ubiquitin like and ribosomal protein S30 fusion [Source:HGNC Symbol;Acc:HGNC:3597]	1.16559	0.221065	0.3027	no change	no	1.267	1.087	1	0.921	1.339	1.393	1.299	1.11	BP:organonitrogen compound biosynthetic process;BP:primary metabolic process;BP:cellular macromolecule biosynthetic process;BP:antimicrobial humoral response;BP:antibacterial humoral response;BP:cellular biosynthetic process;BP:cellular nitrogen compound metabolic process;BP:nitrogen compound metabolic process;BP:defense response to bacterium;BP:organic substance biosynthetic process;BP:macromole…	GO:1901566;GO:0044238;GO:0034645;GO:0019730;GO:0019731;GO:0044249;GO:0034641;GO:0006807;GO:0042742;GO:1901576;GO:0043170;GO:0002385;GO:0043207;GO:0043603;GO:0009617;GO:0043043;GO:0071704;GO:0002227;GO:0045087;GO:0009058;GO:0044267;GO:0044271;GO:0009987;GO:0006952;GO:0006950;GO:0009059;GO:0008150;GO:0008152;GO:0006955;GO:1901564;GO:0006959;GO:0051707;GO:0051704;GO:0043604;GO:0009607;GO:0044260;GO:…	K02983	RP-S30e, RPS30	map03010	Ribosome	------	------	PF04758.11;PF00240.20	Ribosomal_S30;ubiquitin	Ribosomal protein S30;Ubiquitin family	cytoplasmic	1	8	14.4	High
ENSP00000481859.1	pep chromosome:GRCh38:12:56316223:56334053:-1 gene:ENSG00000135473.15 transcript:ENST00000610546.4 gene_biotype:protein_coding transcript_biotype:protein_coding gene_symbol:PAN2 description:poly(A) specific ribonuclease subunit PAN2 [Source:HGNC Symbol;Acc:HGNC:20074]	0.895077	-0.159917	0.4857	no change	no	1.109	1.239	1	1.547	1.171	1.095	1.204	1.029	BP:organic cyclic compound metabolic process;BP:organic cyclic compound catabolic process;BP:regulation of cytoplasmic mRNA processing body assembly;BP:positive regulation of cytoplasmic mRNA processing body assembly;BP:positive regulation of biological process;BP:aromatic compound catabolic process;BP:heterocycle metabolic process;BP:positive regulation of organelle organization;BP:nitrogen comp…	GO:1901360;GO:1901361;GO:0010603;GO:0010606;GO:0048518;GO:0019439;GO:0046483;GO:0010638;GO:0006807;GO:0050789;GO:1901575;GO:0044265;GO:0044260;GO:0065007;GO:0051130;GO:0046700;GO:0008150;GO:0008152;GO:0034655;GO:0050794;GO:0016070;GO:0016071;GO:0044270;GO:0033043;GO:0051128;GO:0044248;GO:0034641;GO:0006139;GO:0000289;GO:0009987;GO:0006725;GO:0090503;GO:0090501;GO:0043170;GO:0000956;GO:0090304;GO:…	K12571	PAN2	map03018	RNA degradation	COG0847	L:Replication, recombination and repair	PF13423.3;PF00929.21;PF00443.26	UCH_1;RNase_T;UCH	Ubiquitin carboxyl-terminal hydrolase;Exonuclease;Ubiquitin carboxyl-terminal hydrolase	cytoplasmic	1	2	135.3	High
ENSP00000376335.2	pep chromosome:GRCh38:2:174432238:174487080:-1 gene:ENSG00000163328.13 transcript:ENST00000392552.6 gene_biotype:protein_coding transcript_biotype:protein_coding gene_symbol:GPR155 description:G protein-coupled receptor 155 [Source:HGNC Symbol;Acc:HGNC:22951]	1.345	0.427606	0.08675	up	no	1.345	1	1	0.738	1.263	1.308	1.362	1.366	BP:cognition;BP:signal transduction;BP:intracellular signal transduction;BP:regulation of biological process;BP:establishment of localization;BP:biological regulation;BP:single-organism process;BP:transport;BP:multicellular organismal process;BP:neurological system process;BP:cellular process;BP:regulation of cellular process;BP:single-organism transport;BP:biological_process;BP:localization;BP:t…	GO:0050890;GO:0007165;GO:0035556;GO:0050789;GO:0051234;GO:0065007;GO:0044699;GO:0006810;GO:0032501;GO:0050877;GO:0009987;GO:0050794;GO:0044765;GO:0008150;GO:0051179;GO:0055085;GO:1902578;GO:0003008;GO:0044763;GO:0043227;GO:0031224;GO:0070062;GO:0016021;GO:0043226;GO:0031982;GO:1903561;GO:0043230;GO:0044464;GO:0005622;GO:0005575;GO:0044425;GO:0044421	------	------	------	------	------	------	PF03547.15;PF00610.18	Mem_trans;DEP	Membrane transport protein;Domain found in Dishevelled, Egl-10, and Pleckstrin	plasma membrane	1	1	96.9	Medium
ENSP00000446657.1	pep chromosome:GRCh38:12:47963605:47968229:1 gene:ENSG00000134291.12 transcript:ENST00000552561.5 gene_biotype:protein_coding transcript_biotype:protein_coding gene_symbol:TMEM106C description:transmembrane protein 106C [Source:HGNC Symbol;Acc:HGNC:28775]	1.02595	0.036963	0.8044	no change	no	1.186	1.156	1	1.126	1.342	1.098	1.291	1.17	CC:intracellular organelle part;CC:organelle membrane;CC:integral component of membrane;CC:membrane;CC:cell part;CC:organelle part;CC:endoplasmic reticulum membrane;CC:cellular_component;CC:endoplasmic reticulum part;CC:cytoplasmic part;CC:intracellular part;CC:membrane part;CC:bounding membrane of organelle;CC:intrinsic component of membrane;MF:molecular_function;MF:binding;MF:protein binding;	GO:0044446;GO:0031090;GO:0016021;GO:0016020;GO:0044464;GO:0044422;GO:0005789;GO:0005575;GO:0044432;GO:0044444;GO:0044424;GO:0044425;GO:0098588;GO:0031224;GO:0003674;GO:0005488;GO:0005515	------	------	------	------	------	------	PF07092.9	DUF1356	Protein of unknown function	plasma membrane	1	7	27.9	High
ENSP00000382507.2	pep chromosome:GRCh38:8:58411361:58451501:1 gene:ENSG00000215114.9 transcript:ENST00000399598.7 gene_biotype:protein_coding transcript_biotype:protein_coding gene_symbol:UBXN2B description:UBX domain protein 2B [Source:HGNC Symbol;Acc:HGNC:27035]	1.04007	0.05668	0.7266	no change	no	1.194	1.148	1	1.143	1.3	1.292	1.275	1.016	BP:cellular catabolic process;BP:membrane organization;BP:nuclear envelope organization;BP:modification-dependent macromolecule catabolic process;BP:cellular component organization or biogenesis;BP:organic substance catabolic process;BP:cellular macromolecule catabolic process;BP:cellular macromolecule metabolic process;BP:proteasome-mediated ubiquitin-dependent protein catabolic process;BP:cellu…	GO:0044248;GO:0061024;GO:0006998;GO:0043632;GO:0071840;GO:1901575;GO:0044265;GO:0044260;GO:0043161;GO:0016043;GO:0071704;GO:0044699;GO:0006508;GO:0044238;GO:0061025;GO:0009987;GO:0019941;GO:0031468;GO:0008150;GO:0030163;GO:0008152;GO:0009056;GO:0009057;GO:0006996;GO:0051603;GO:0007030;GO:0019538;GO:0010498;GO:0044237;GO:0043170;GO:0044763;GO:0006511;GO:0044802;GO:0005783;GO:0044464;GO:0043229;GO:…	------	------	------	------	------	------	PF08059.10;PF00789.17	SEP;UBX	SEP domain;UBX domain	cytoplasmic	1	5	37.1	High
ENSP00000390193.1	pep chromosome:GRCh38:3:23917131:23919830:1 gene:ENSG00000174748.20 transcript:ENST00000435882.6 gene_biotype:protein_coding transcript_biotype:protein_coding gene_symbol:RPL15 description:ribosomal protein L15 [Source:HGNC Symbol;Acc:HGNC:10306]	1.15271	0.205034	0.1281	no change	no	1.253	1.087	1	1.035	1.225	1.268	1.335	1.157	BP:protein localization;BP:membrane organization;BP:organic cyclic compound biosynthetic process;BP:organic cyclic compound metabolic process;BP:organic cyclic compound catabolic process;BP:cellular macromolecule localization;BP:peptide biosynthetic process;BP:macromolecule localization;BP:rRNA processing;BP:ncRNA processing;BP:protein targeting;BP:establishment of protein localization;BP:protein…	GO:0008104;GO:0061024;GO:1901362;GO:1901360;GO:1901361;GO:0070727;GO:0043043;GO:0033036;GO:0006364;GO:0034470;GO:0006605;GO:0045184;GO:0072657;GO:1901564;GO:0046483;GO:1901566;GO:0019538;GO:0019438;GO:0006613;GO:0006612;GO:0006614;GO:0006807;GO:0034660;GO:1901576;GO:1901575;GO:0044265;GO:0044260;GO:0006886;GO:0016043;GO:0071840;GO:0018130;GO:0006810;GO:0046700;GO:0019439;GO:0044802;GO:0008152;GO:…	K02877	RP-L15e, RPL15	map03010	Ribosome	COG1632	J:Translation, ribosomal structure and biogenesis	PF00827.14	Ribosomal_L15e	Ribosomal L15	cytoplasmic	10	46	24.1	High
ENSP00000385410.1	pep chromosome:GRCh38:10:102152176:102163871:1 gene:ENSG00000166197.16 transcript:ENST00000405356.5 gene_biotype:protein_coding transcript_biotype:protein_coding gene_symbol:NOLC1 description:nucleolar and coiled-body phosphoprotein 1 [Source:HGNC Symbol;Acc:HGNC:15608]	1.339	0.421156	0.009302	up	yes	1.339	1	1	1.007	0.993	1.199	1.438	1.381	BP:cellular component morphogenesis;BP:cellular component organization or biogenesis;BP:cellular developmental process;BP:ncRNA processing;BP:heterocycle metabolic process;BP:ncRNA metabolic process;BP:mitotic nuclear division;BP:regulation of biological process;BP:regulation of cell communication;BP:cellular macromolecule metabolic process;BP:cellular component organization;BP:biological regulat…	GO:0032989;GO:0071840;GO:0048869;GO:0034470;GO:0046483;GO:0034660;GO:0007067;GO:0050789;GO:0010646;GO:0044260;GO:0016043;GO:0065007;GO:0006364;GO:0065008;GO:0007000;GO:0050794;GO:0008150;GO:0008152;GO:0016070;GO:0016072;GO:0048812;GO:0050803;GO:0050804;GO:0034641;GO:0023051;GO:0009653;GO:0044699;GO:0006139;GO:0000280;GO:0032502;GO:0044238;GO:0009987;GO:0006725;GO:0007409;GO:0048858;GO:0048167;GO:…	------	------	------	------	------	------	PF05022.9	SRP40_C	SRP40, C-terminal domain	nuclear	14	22	74.7	High
ENSP00000185150.4	pep chromosome:GRCh38:2:53787044:53818796:1 gene:ENSG00000068912.14 transcript:ENST00000185150.9 gene_biotype:protein_coding transcript_biotype:protein_coding gene_symbol:ERLEC1 description:endoplasmic reticulum lectin 1 [Source:HGNC Symbol;Acc:HGNC:25222]	1.15377	0.206362	0.3305	no change	no	1.253	1.086	1	1.045	1.214	1.493	1.243	1.023	BP:regulation of intracellular protein transport;BP:regulation of primary metabolic process;BP:regulation of metabolic process;BP:regulation of transport;BP:regulation of intracellular transport;BP:negative regulation of intracellular transport;BP:regulation of response to stimulus;BP:negative regulation of response to endoplasmic reticulum stress;BP:negative regulation of macromolecule metabolic…	GO:0033157;GO:0080090;GO:0019222;GO:0051049;GO:0032386;GO:0032387;GO:0048583;GO:1903573;GO:0010605;GO:1904293;GO:1904292;GO:0048519;GO:0048585;GO:0051051;GO:0060255;GO:0044248;GO:0019538;GO:0009894;GO:0009895;GO:0009892;GO:1903650;GO:0051223;GO:0051224;GO:0070862;GO:0070861;GO:1901575;GO:0044265;GO:0044260;GO:0065007;GO:1903828;GO:0070201;GO:1903649;GO:0050794;GO:0008150;GO:0008152;GO:0051603;GO:…	K14008	ERLEC1, XTP3B	map04141	Protein processing in endoplasmic reticulum	------	------	PF07915.10;PF13015.3	PRKCSH;PRKCSH_1	Glucosidase II beta subunit-like protein;Glucosidase II beta subunit-like protein	cytoplasmic	1	2	54.8	Medium
ENSP00000259963.3	pep chromosome:GRCh38:6:17600302:17611715:1 gene:ENSG00000137414.6 transcript:ENST00000259963.4 gene_biotype:protein_coding transcript_biotype:protein_coding gene_symbol:FAM8A1 description:family with sequence similarity 8 member A1 [Source:HGNC Symbol;Acc:HGNC:16372]	1.03571	0.050626	0.7475	no change	no	1.189	1.148	1	1.189	1.254	1.29	1.276	1.002	CC:cellular_component;CC:membrane part;CC:integral component of membrane;CC:intrinsic component of membrane;	GO:0005575;GO:0044425;GO:0016021;GO:0031224	------	------	------	------	------	------	PF06271.9	RDD	RDD family	cytoplasmic	2	10	44.1	High
ENSP00000405357.3	pep chromosome:GRCh38:12:112792016:112898881:1 gene:ENSG00000089169.15 transcript:ENST00000415485.7 gene_biotype:protein_coding transcript_biotype:protein_coding gene_symbol:RPH3A description:rabphilin 3A [Source:HGNC Symbol;Acc:HGNC:17056]	1.20888	0.273677	0.153	up	no	1.279	1.058	1	1.065	1.108	1.261	1.499	1.078	BP:protein localization;BP:regulation of secretion;BP:regulation of transport;BP:vesicle fusion;BP:membrane fusion;BP:membrane organization;BP:presynaptic process involved in chemical synaptic transmission;BP:establishment of vesicle localization;BP:cellular component organization or biogenesis;BP:animal organ development;BP:synaptic vesicle localization;BP:establishment of protein localization;B…	GO:0008104;GO:0051046;GO:0051049;GO:0006906;GO:0061025;GO:0061024;GO:0099531;GO:0051650;GO:0071840;GO:0048513;GO:0097479;GO:0045184;GO:0008150;GO:0097480;GO:0016192;GO:0090174;GO:0016050;GO:0051640;GO:0050789;GO:0048489;GO:0051656;GO:0006886;GO:0006887;GO:0016043;GO:0045055;GO:0065007;GO:1903305;GO:0006810;GO:0050794;GO:0044802;GO:0046903;GO:0007420;GO:0046907;GO:0016079;GO:0048791;GO:0099643;GO:…	K19938	RPH3A	------	------	------	------	PF00168.27;PF02318.13	C2;FYVE_2	C2 domain;FYVE-type zinc finger	cytoplasmic	1	1	76.8	Medium
ENSP00000361511.1	pep chromosome:GRCh38:1:43451154:43453825:-1 gene:ENSG00000178922.16 transcript:ENST00000372434.5 gene_biotype:protein_coding transcript_biotype:protein_coding gene_symbol:HYI description:hydroxypyruvate isomerase (putative) [Source:HGNC Symbol;Acc:HGNC:26948]	0.87852	-0.186853	0.3571	no change	no	1.092	1.243	1	1.411	1.317	0.999	1.04	1.238	MF:isomerase activity;MF:catalytic activity;MF:molecular_function;MF:binding;MF:protein binding;MF:hydroxypyruvate isomerase activity;MF:intramolecular oxidoreductase activity, interconverting aldoses and ketoses;MF:intramolecular oxidoreductase activity;	GO:0016853;GO:0003824;GO:0003674;GO:0005488;GO:0005515;GO:0008903;GO:0016861;GO:0016860	------	------	------	------	COG3622	G:Carbohydrate transport and metabolism	PF01261.21	AP_endonuc_2	Xylose isomerase-like TIM barrel	peroxisomal	1	7	33	High
ENSP00000262304.4	pep chromosome:GRCh38:16:2088710:2135898:-1 gene:ENSG00000008710.19 transcript:ENST00000262304.8 gene_biotype:protein_coding transcript_biotype:protein_coding gene_symbol:PKD1 description:polycystin 1, transient receptor potential channel interacting [Source:HGNC Symbol;Acc:HGNC:9008]	1.1065	0.146001	0.3675	no change	no	1.226	1.108	1	1.042	1.281	1.287	1.318	1.073	BP:regulation of intracellular protein transport;BP:nuclear transport;BP:nuclear export;BP:regulation of transport;BP:cartilage condensation;BP:inorganic ion homeostasis;BP:maintenance of location in cell;BP:regulation of cytoskeleton organization;BP:biological regulation;BP:regulation of protein kinase activity;BP:regulation of phosphorylation;BP:positive regulation of phosphorylation;BP:respons…	GO:0033157;GO:0051169;GO:0051168;GO:0051049;GO:0001502;GO:0098771;GO:0051651;GO:0051493;GO:0065007;GO:0045859;GO:0042325;GO:0042327;GO:0009605;GO:0019538;GO:0009894;GO:0048565;GO:0009893;GO:0009891;GO:0048568;GO:0051220;GO:0071902;GO:0035556;GO:0051223;GO:0051224;GO:0050789;GO:0032092;GO:0051347;GO:0006886;GO:0070201;GO:0098602;GO:1903649;GO:0098609;GO:0007050;GO:0043412;GO:0072021;GO:0010557;GO:…	K04985	PKD1	------	------	------	------	PF00801.17;PF08016.9;PF02010.12;PF01477.20;PF13855.3;PF01822.16;PF00059.18	PKD;PKD_channel;REJ;PLAT;LRR_8;WSC;Lectin_C	PKD domain;Polycystin cation channel;REJ domain;PLAT/LH2 domain;Leucine rich repeat;WSC domain;Lectin C-type domain	plasma membrane	1	0	462.2	Low
ENSP00000332790.3	pep chromosome:GRCh38:1:149887484:149888013:-1 gene:ENSG00000184270.5 transcript:ENST00000331128.5 gene_biotype:protein_coding transcript_biotype:protein_coding gene_symbol:HIST2H2AB description:histone cluster 2 H2A family member b [Source:HGNC Symbol;Acc:HGNC:20508]	1.03584	0.0508	0.8225	no change	no	1.185	1.144	1	0.98	1.453	1.075	1.172	1.307	BP:negative regulation of metabolic process;BP:regulation of primary metabolic process;BP:regulation of metabolic process;BP:macromolecular complex subunit organization;BP:regulation of cellular biosynthetic process;BP:negative regulation of cellular metabolic process;BP:regulation of cellular metabolic process;BP:negative regulation of cellular macromolecule biosynthetic process;BP:negative regu…	GO:0009892;GO:0080090;GO:0019222;GO:0043933;GO:0031326;GO:0031324;GO:0031323;GO:2000113;GO:0010629;GO:0071840;GO:0010605;GO:0006325;GO:0006342;GO:2000112;GO:0040029;GO:0016043;GO:0050789;GO:0008150;GO:0019219;GO:0016458;GO:0065007;GO:0044699;GO:0048519;GO:0045814;GO:0010468;GO:0009890;GO:0045934;GO:0060255;GO:0009987;GO:0009889;GO:1903506;GO:1903507;GO:1902679;GO:0044763;GO:0051171;GO:0051172;GO:…	K11251	H2A	map05034;map05322	Alcoholism;Systemic lupus erythematosus	COG5262	B:Chromatin structure and dynamics	PF16211.2;PF00125.21	Histone_H2A_C;Histone	C-terminus of histone H2A;Core histone H2A/H2B/H3/H4	nuclear	2	42	14	High
ENSP00000381998.2	pep chromosome:GRCh38:X:155071528:155120150:1 gene:ENSG00000185515.14 transcript:ENST00000399042.4 gene_biotype:protein_coding transcript_biotype:protein_coding gene_symbol:BRCC3 description:BRCA1/BRCA2-containing complex subunit 3 [Source:HGNC Symbol;Acc:HGNC:24185]	1.20132	0.264624	0.1696	up	no	1.271	1.058	1	0.903	1.27	1.341	1.329	1.142	BP:regulation of primary metabolic process;BP:regulation of metabolic process;BP:positive regulation of response to stimulus;BP:regulation of response to stimulus;BP:organic cyclic compound metabolic process;BP:single-organism metabolic process;BP:double-strand break repair via nonhomologous end joining;BP:positive regulation of macromolecule metabolic process;BP:cellular component organization o…	GO:0080090;GO:0019222;GO:0048584;GO:0048583;GO:1901360;GO:0044710;GO:0006303;GO:0010604;GO:0071840;GO:0070647;GO:0070646;GO:0070537;GO:0070536;GO:0051054;GO:0006282;GO:0051052;GO:0006281;GO:0060255;GO:2001020;GO:2001022;GO:0046483;GO:0016570;GO:0019538;GO:0033554;GO:0016569;GO:0009893;GO:0006807;GO:0007067;GO:0050789;GO:0044267;GO:0031572;GO:0031570;GO:0016043;GO:0065007;GO:0065009;GO:0016579;GO:…	K11864	BRCC3, BRCC36	map04621;map03440	NOD-like receptor signaling pathway;Homologous recombination	COG1310	R:General function prediction only	PF01398.18;PF14464.3	JAB;Prok-JAB	JAB1/Mov34/MPN/PAD-1 ubiquitin protease;Prokaryotic homologs of the JAB domain	cytoplasmic	2	13	36.2	High
ENSP00000429065.1	pep chromosome:GRCh38:8:28767661:28889969:-1 gene:ENSG00000104299.15 transcript:ENST00000521022.6 gene_biotype:protein_coding transcript_biotype:protein_coding gene_symbol:INTS9 description:integrator complex subunit 9 [Source:HGNC Symbol;Acc:HGNC:25592]	1.0217	0.030974	0.844	no change	no	1.177	1.152	1	1.339	1.118	1.239	1.247	1.046	BP:RNA biosynthetic process;BP:nucleic acid metabolic process;BP:cellular biosynthetic process;BP:cellular nitrogen compound metabolic process;BP:nitrogen compound metabolic process;BP:cellular macromolecule biosynthetic process;BP:ncRNA metabolic process;BP:organic cyclic compound biosynthetic process;BP:organic cyclic compound metabolic process;BP:snRNA processing;BP:nucleobase-containing compo…	GO:0032774;GO:0090304;GO:0044249;GO:0034641;GO:0006807;GO:0034645;GO:0034660;GO:1901362;GO:1901360;GO:0016180;GO:0006139;GO:0044260;GO:0098781;GO:0071704;GO:0097659;GO:0006366;GO:0018130;GO:0034470;GO:1901576;GO:0009987;GO:0006725;GO:0009301;GO:0009058;GO:0009059;GO:0008150;GO:0008152;GO:0019438;GO:0034654;GO:0046483;GO:0016070;GO:0044238;GO:0016073;GO:0044271;GO:0044237;GO:0043170;GO:0006351;GO:…	K13146	INTS9	------	------	COG1236	J:Translation, ribosomal structure and biogenesis	PF16661.2;PF10996.5	Lactamase_B_6;Beta-Casp	Metallo-beta-lactamase superfamily domain;Beta-Casp domain	cytoplasmic	2	6	73.8	High
ENSP00000480364.1	pep chromosome:GRCh38:7:75042183:75073802:-1 gene:ENSG00000274523.5 transcript:ENST00000610322.5 gene_biotype:protein_coding transcript_biotype:protein_coding gene_symbol:RCC1L description:RCC1 like [Source:HGNC Symbol;Acc:HGNC:14948]	1.05379	0.07559	0.6952	no change	no	1.195	1.134	1	1.395	1.008	1.234	1.078	1.272	CC:intracellular membrane-bounded organelle;CC:cell part;CC:intracellular organelle;CC:mitochondrion;CC:organelle;CC:cellular_component;CC:cytoplasmic part;CC:intracellular part;CC:membrane-bounded organelle;MF:organic cyclic compound binding;MF:pol;MF:molecular_function;MF:binding;MF:nucleic acid binding;MF:heterocyclic compound binding;MF:RNA binding;	GO:0043231;GO:0044464;GO:0043229;GO:0005739;GO:0043226;GO:0005575;GO:0044444;GO:0044424;GO:0043227;GO:0097159;GO:0044822;GO:0003674;GO:0005488;GO:0003676;GO:1901363;GO:0003723	------	------	------	------	COG5184;COG5184	D:Cell cycle control, cell division, chromosome partitioning;Z:Cytoskeleton	PF00415.15;PF13540.3	RCC1;RCC1_2	Regulator of chromosome condensation;Regulator of chromosome condensation	mitochondrial	1	5	49.9	High
ENSP00000363241.5	pep chromosome:GRCh38:9:113876282:114050221:1 gene:ENSG00000157657.14 transcript:ENST00000374126.9 gene_biotype:protein_coding transcript_biotype:protein_coding gene_symbol:ZNF618 description:zinc finger protein 618 [Source:HGNC Symbol;Acc:HGNC:29416]	1.2546	0.327225	0.08613	up	no	1.296	1.033	1	1.237	0.862	1.219	1.333	1.336	BP:regulation of primary metabolic process;BP:regulation of metabolic process;BP:regulation of cellular biosynthetic process;BP:regulation of cellular metabolic process;BP:regulation of biological process;BP:regulation of cellular macromolecule biosynthetic process;BP:regulation of nucleobase-containing compound metabolic process;BP:biological regulation;BP:regulation of gene expression;BP:regula…	GO:0080090;GO:0019222;GO:0031326;GO:0031323;GO:0050789;GO:2000112;GO:0019219;GO:0065007;GO:0010468;GO:0060255;GO:0009889;GO:1903506;GO:0050794;GO:0008150;GO:0051171;GO:2001141;GO:0051252;GO:0006355;GO:0010556;GO:0043229;GO:0043227;GO:0005634;GO:0043226;GO:0043231;GO:0044464;GO:0005575;GO:0044424;GO:0003674;GO:0005488;GO:0003676;GO:0003677;GO:0043167;GO:0043169;GO:0046872;GO:0097159;GO:1901363	------	------	------	------	------	------	PF13894.3	zf-C2H2_4	C2H2-type zinc finger	nuclear	1	2	104.9	High
ENSP00000368646.4	pep chromosome:GRCh38:X:23667493:23686397:1 gene:ENSG00000123131.13 transcript:ENST00000379341.9 gene_biotype:protein_coding transcript_biotype:protein_coding gene_symbol:PRDX4 description:peroxiredoxin 4 [Source:HGNC Symbol;Acc:HGNC:17169]	1.2183	0.284873	0.01103	up	yes	1.278	1.049	1	1.068	1.079	1.273	1.358	1.203	BP:negative regulation of reproductive process;BP:regulation of reproductive process;BP:male gonad development;BP:organic cyclic compound metabolic process;BP:single-organism metabolic process;BP:cellular oxidant detoxification;BP:animal organ development;BP:negative regulation of biological process;BP:regulation of cell proliferation;BP:negative regulation of male germ cell proliferation;BP:regu…	GO:2000242;GO:2000241;GO:0008584;GO:1901360;GO:0044710;GO:0098869;GO:0048513;GO:0048519;GO:0042127;GO:2000255;GO:2000254;GO:0032787;GO:0003006;GO:0007283;GO:0043436;GO:0055114;GO:0046483;GO:0044702;GO:1901564;GO:0006575;GO:0019538;GO:0030198;GO:0044281;GO:0006457;GO:0006807;GO:0098754;GO:0044267;GO:0044260;GO:0008406;GO:0016043;GO:0065007;GO:0071840;GO:0050794;GO:0043412;GO:0036211;GO:0008150;GO:…	K03386	PRDX2_4, ahpC	map04214	Apoptosis - fly	COG0450	O:Posttranslational modification, protein turnover, chaperones	PF00578.18;PF10417.6;PF08534.7	AhpC-TSA;1-cysPrx_C;Redoxin	AhpC/TSA family;C-terminal domain of 1-Cys peroxiredoxin;Redoxin	ER	9	55	30.5	High
ENSP00000319469.7	pep chromosome:GRCh38:2:27032954:27041694:1 gene:ENSG00000119777.20 transcript:ENST00000321326.11 gene_biotype:protein_coding transcript_biotype:nonsense_mediated_decay gene_symbol:TMEM214 description:transmembrane protein 214 [Source:HGNC Symbol;Acc:HGNC:25983]	1.07583	0.105444	0.2369	no change	no	1.206	1.121	1	1.185	1.177	1.184	1.214	1.22	BP:cell death;BP:biological_process;BP:single-organism process;BP:cellular process;BP:apoptotic process;BP:programmed cell death;BP:single-organism cellular process;CC:supramolecular fiber;CC:polymeric cytoskeletal fiber;CC:endoplasmic reticulum membrane;CC:intracellular organelle;CC:membrane-bounded organelle;CC:organelle;CC:intrinsic component of membrane;CC:cellular_component;CC:organelle memb…	GO:0008219;GO:0008150;GO:0044699;GO:0009987;GO:0006915;GO:0012501;GO:0044763;GO:0099512;GO:0099513;GO:0005789;GO:0043229;GO:0043227;GO:0043226;GO:0031224;GO:0005575;GO:0031090;GO:0005874;GO:0016021;GO:0016020;GO:0044432;GO:0044430;GO:0005794;GO:0098588;GO:0005881;GO:0043231;GO:0044464;GO:0044446;GO:0044444;GO:0044424;GO:0044425;GO:0044422	------	------	------	------	------	------	PF10151.6	TMEM214	TMEM214, C-terminal, caspase 4 activator	cytoplasmic	13	26	77.1	High
ENSP00000448165.1	pep chromosome:GRCh38:12:98645141:98733527:1 gene:ENSG00000120868.13 transcript:ENST00000551964.5 gene_biotype:protein_coding transcript_biotype:protein_coding gene_symbol:APAF1 description:apoptotic peptidase activating factor 1 [Source:HGNC Symbol;Acc:HGNC:576]	1.16978	0.226232	0.1286	no change	no	1.254	1.072	1	0.969	1.248	1.272	1.304	1.186	BP:positive regulation of apoptotic signaling pathway;BP:regulation of primary metabolic process;BP:regulation of metabolic process;BP:regulation of apoptotic signaling pathway;BP:positive regulation of response to stimulus;BP:regulation of response to stimulus;BP:signal transduction;BP:cellular component organization or biogenesis;BP:cellular response to stimulus;BP:response to DNA damage checkp…	GO:2001235;GO:0080090;GO:0019222;GO:2001233;GO:0048584;GO:0048583;GO:0007165;GO:0071840;GO:0051716;GO:0072423;GO:0009966;GO:0009967;GO:0070848;GO:0044093;GO:0048518;GO:0043280;GO:0008635;GO:0051052;GO:0060255;GO:0030162;GO:0071216;GO:0009607;GO:0051128;GO:0072414;GO:0065009;GO:0009605;GO:0031667;GO:0071559;GO:0019538;GO:0033554;GO:0071363;GO:0009894;GO:0022607;GO:0009893;GO:0072402;GO:0035556;GO:…	K02084	APAF1	map05152;map04115;map05161;map05222;map05012;map05134;map05010;map05016;map01524;map05014;map04210;map04215;map04214	Tuberculosis;p53 signaling pathway;Hepatitis B;Small cell lung cancer;Parkinson's disease;Legionellosis;Alzheimer's disease;Huntington's disease;Platinum drug resistance;Amyotrophic lateral sclerosi;Apoptosis;Apoptosis - multiple species;Apoptosis - fly	COG4886	S:Function unknown	PF00931.19;PF00400.29;PF12894.4;PF00619.18;PF08662.8;PF17005.2;PF16739.2	NB-ARC;WD40;ANAPC4_WD40;CARD;eIF2A;WD40_like;CARD_2	NB-ARC domain;WD domain, G-beta repeat;Anaphase-promoting complex subunit 4 WD40 domain;Caspase recruitment domain;Eukaryotic translation initiation factor eIF2A;WD40-like domain;Caspase recruitment domain	cytoplasmic	1	1	141.7	Low
ENSP00000333298.4	pep chromosome:GRCh38:13:113297239:113323672:1 gene:ENSG00000185896.11 transcript:ENST00000332556.5 gene_biotype:protein_coding transcript_biotype:protein_coding gene_symbol:LAMP1 description:lysosomal associated membrane protein 1 [Source:HGNC Symbol;Acc:HGNC:6499]	1.16279	0.217591	0.0821	no change	no	1.25	1.075	1	1.034	1.192	1.292	1.301	1.156	BP:regulation of secretion;BP:positive regulation of secretion;BP:regulation of transport;BP:regulation of intracellular transport;BP:positive regulation of response to stimulus;BP:regulation of response to stimulus;BP:positive regulation of defense response;BP:autophagic cell death;BP:positive regulation of leukocyte mediated immunity;BP:regulation of leukocyte mediated immunity;BP:signal transd…	GO:0051046;GO:0051047;GO:0051049;GO:0032386;GO:0048584;GO:0048583;GO:0031349;GO:0048102;GO:0002705;GO:0002703;GO:0007165;GO:0031341;GO:0031343;GO:0031347;GO:0002708;GO:0090160;GO:0044419;GO:0043323;GO:0043321;GO:0048518;GO:0065007;GO:1902513;GO:0051050;GO:0045184;GO:0051701;GO:0051704;GO:1903305;GO:0002706;GO:0001912;GO:0001910;GO:0046718;GO:0050821;GO:0043300;GO:0043302;GO:0002684;GO:1903307;GO:…	K06528	LAMP1_2, CD107	map05152;map04145;map04142;map04140	Tuberculosis;Phagosome;Lysosome;Autophagy - animal	------	------	PF01299.14;PF05827.9	Lamp;ATP-synt_S1	Lysosome-associated membrane glycoprotein;Vacuolar ATP synthase subunit S1	ER	5	14	44.9	High
ENSP00000322652.4	pep chromosome:GRCh38:8:81799583:81842185:-1 gene:ENSG00000104497.14 transcript:ENST00000345957.9 gene_biotype:protein_coding transcript_biotype:protein_coding gene_symbol:SNX16 description:sorting nexin 16 [Source:HGNC Symbol;Acc:HGNC:14980]	1.08431	0.116771	0.448	no change	no	1.209	1.115	1	1.064	1.28	1.351	1.109	1.166	BP:protein localization;BP:endosome to lysosome transport;BP:establishment of protein localization to vacuole;BP:protein localization to vacuole;BP:protein localization to lysosome;BP:lysosomal transport;BP:vesicle-mediated transport between endosomal compartments;BP:single-organism process;BP:cellular macromolecule localization;BP:protein targeting;BP:organic substance transport;BP:macromolecule…	GO:0008104;GO:0008333;GO:0072666;GO:0072665;GO:0061462;GO:0007041;GO:0098927;GO:0044699;GO:0070727;GO:0006605;GO:0071702;GO:0033036;GO:0034613;GO:0072594;GO:0006810;GO:0006622;GO:0006623;GO:0045184;GO:0015031;GO:0044765;GO:0008150;GO:0051649;GO:0045022;GO:0051234;GO:0051179;GO:1902578;GO:0051641;GO:0016197;GO:0046907;GO:0007034;GO:0033365;GO:1902582;GO:1902580;GO:0006886;GO:0016482;GO:0016192;GO:…	K17928	SNX16	------	------	------	------	PF00787.21	PX	PX domain	cytoplasmic	1	6	39.1	Medium
ENSP00000219345.5	pep chromosome:GRCh38:16:68245373:68261058:1 gene:ENSG00000103066.13 transcript:ENST00000219345.10 gene_biotype:protein_coding transcript_biotype:protein_coding gene_symbol:PLA2G15 description:phospholipase A2 group XV [Source:HGNC Symbol;Acc:HGNC:17163]	1.20114	0.264403	0.02021	up	yes	1.266	1.054	1	1.019	1.144	1.312	1.288	1.199	BP:organophosphate catabolic process;BP:small molecule metabolic process;BP:small molecule catabolic process;BP:glycerolipid metabolic process;BP:single-organism catabolic process;BP:single-organism metabolic process;BP:sphingolipid metabolic process;BP:glycerolipid catabolic process;BP:monocarboxylic acid metabolic process;BP:phosphatidylethanolamine metabolic process;BP:monocarboxylic acid cata…	GO:0046434;GO:0044281;GO:0044282;GO:0046486;GO:0044712;GO:0044710;GO:0006665;GO:0046503;GO:0032787;GO:0046337;GO:0072329;GO:0043436;GO:0046338;GO:1901564;GO:1901565;GO:0006576;GO:0016054;GO:0019637;GO:0006672;GO:0009062;GO:0006807;GO:1901575;GO:0097164;GO:0016042;GO:0009395;GO:0006629;GO:0009308;GO:0008150;GO:0008152;GO:0046395;GO:0042439;GO:1901616;GO:1901615;GO:0006631;GO:0044248;GO:0034641;GO:…	K06129	LYPLA3	map00564;map04142	Glycerophospholipid metabolism;Lysosome	------	------	PF02450.12	LCAT	Lecithi	lysosomal	2	7	46.6	High
ENSP00000303398.1	pep chromosome:GRCh38:8:120445419:120523636:1 gene:ENSG00000172167.8 transcript:ENST00000305949.6 gene_biotype:protein_coding transcript_biotype:protein_coding gene_symbol:MTBP description:MDM2 binding protein [Source:HGNC Symbol;Acc:HGNC:7417]	0.996558	-0.004975	0.9715	no change	no	1.158	1.162	1	1.279	1.208	1.145	1.055	1.275	BP:positive regulation of mitotic cell cycle;BP:protein localization;BP:protein localization to kinetochore;BP:protein localization to chromosome;BP:negative regulation of mitotic cell cycle;BP:positive regulation of cell cycle G1/S phase transition;BP:negative regulation of cellular component organization;BP:regulation of cellular component organization;BP:negative regulation of cell cycle proce…	GO:0045931;GO:0008104;GO:0034501;GO:0034502;GO:0045930;GO:1902808;GO:0051129;GO:0051128;GO:0010948;GO:0022402;GO:1901990;GO:1901992;GO:0050789;GO:0044699;GO:1902806;GO:0007346;GO:0045786;GO:0045787;GO:0070727;GO:0051783;GO:0033043;GO:0010564;GO:0051302;GO:0065007;GO:0048518;GO:0071459;GO:0048519;GO:0007089;GO:0033036;GO:1900087;GO:0042127;GO:0008285;GO:0009987;GO:0090068;GO:0034613;GO:0050794;GO:…	------	------	------	------	------	------	PF14919.3;PF14920.3;PF14918.3	MTBP_mid;MTBP_C;MTBP_N	MDM2-binding;MDM2-binding;MDM2-binding	cytoplasmic	1	1	102.1	Medium
ENSP00000391677.2	pep chromosome:GRCh38:3:141487084:141612313:1 gene:ENSG00000155903.11 transcript:ENST00000452898.2 gene_biotype:protein_coding transcript_biotype:protein_coding gene_symbol:RASA2 description:RAS p21 protein activator 2 [Source:HGNC Symbol;Acc:HGNC:9872]	1.09675	0.133228	0.2345	no change	no	1.213	1.106	1	1.244	1.073	1.165	1.256	1.219	BP:phosphorylation;BP:negative regulation of response to stimulus;BP:regulation of Ras protein signal transduction;BP:negative regulation of signaling;BP:signal transduction;BP:regulation of signaling;BP:intracellular signal transduction;BP:regulation of GTPase activity;BP:regulation of biological process;BP:signal transduction by protein phosphorylation;BP:cellular protein metabolic process;BP:s…	GO:0016310;GO:0048585;GO:0046578;GO:0023057;GO:0007165;GO:0023051;GO:0035556;GO:0043087;GO:0050789;GO:0023014;GO:0044267;GO:0044710;GO:1902531;GO:0010646;GO:0043547;GO:0051345;GO:0009966;GO:0000165;GO:0071704;GO:0009968;GO:0065007;GO:0043085;GO:0044093;GO:0048519;GO:0065009;GO:0051056;GO:0006468;GO:0009987;GO:0048583;GO:0050790;GO:0006464;GO:0050794;GO:0043412;GO:0036211;GO:0044763;GO:0046580;GO:…	K08053	RASA2, GAP1M	map04014;map05203;map04010	Ras signaling pathway;Viral carcinogenesis;MAPK signaling pathway	------	------	PF00168.27;PF00616.16;PF00169.26;PF00779.16	C2;RasGAP;PH;BTK	C2 domain;GTPase-activator protein for Ras-like GTPase;PH domain;BTK motif	cytoplasmic	1	2	96.9	Medium
ENSP00000378557.1	pep chromosome:GRCh38:14:59263455:59371405:1 gene:ENSG00000100592.15 transcript:ENST00000395125.1 gene_biotype:protein_coding transcript_biotype:protein_coding gene_symbol:DAAM1 description:dishevelled associated activator of morphogenesis 1 [Source:HGNC Symbol;Acc:HGNC:18142]	0.893791	-0.161991	0.605	no change	no	1.094	1.224	1	1.632	1.04	0.955	1.308	1.02	BP:regulation of anatomical structure morphogenesis;BP:actin cytoskeleton organization;BP:cell surface receptor signaling pathway;BP:regulation of biological process;BP:cellular component organization or biogenesis;BP:cellular component organization;BP:biological regulation;BP:single-organism process;BP:actin filament-based process;BP:regulation of developmental process;BP:cellular process;BP:reg…	GO:0022603;GO:0030036;GO:0007166;GO:0050789;GO:0071840;GO:0016043;GO:0065007;GO:0044699;GO:0030029;GO:0050793;GO:0009987;GO:0050794;GO:0060071;GO:0008150;GO:0051239;GO:0035567;GO:0006996;GO:0007010;GO:0090175;GO:0016055;GO:1902589;GO:2000026;GO:2000027;GO:0044763;GO:0007165;GO:0032432;GO:0042641;GO:0001725;GO:0016020;GO:0044444;GO:0097517;GO:0044430;GO:0044446;GO:0005886;GO:0005829;GO:0044464;GO:…	K04512	DAAM	map04310	Wnt signaling pathway	------	------	PF02181.20;PF06367.13;PF06371.10;PF04111.9	FH2;Drf_FH3;Drf_GBD;APG6	Formin Homology 2 Domain;Diaphanous FH3 Domain;Diaphanous GTPase-binding Domain;Autophagy protein Apg6	cytoplasmic	1	1	123.4	Medium
ENSP00000333547.5	pep chromosome:GRCh38:19:8390360:8404434:1 gene:ENSG00000185236.12 transcript:ENST00000328024.11 gene_biotype:protein_coding transcript_biotype:protein_coding gene_symbol:RAB11B description:RAB11B, member RAS oncogene family [Source:HGNC Symbol;Acc:HGNC:9761]	1.16558	0.221042	0.4497	no change	no	1.246	1.069	1	0.798	1.41	1.316	1.392	1.03	BP:regulation of protein localization;BP:protein localization;BP:insulin secretion involved in cellular response to glucose stimulus;BP:retrograde transport, endosome to plasma membrane;BP:regulation of transport;BP:regulation of intracellular transport;BP:iron ion transport;BP:regulation of endocytic recycling;BP:establishment of vesicle localization;BP:cellular response to stimulus;BP:response …	GO:0032880;GO:0008104;GO:0035773;GO:1990126;GO:0051049;GO:0032386;GO:0006826;GO:2001135;GO:0051650;GO:0051716;GO:0010447;GO:0046879;GO:0065007;GO:0007264;GO:0045184;GO:0016192;GO:0016197;GO:0071214;GO:2000008;GO:0007165;GO:0032940;GO:0035556;GO:0030072;GO:0030073;GO:0015682;GO:0051656;GO:0006887;GO:0045054;GO:0045055;GO:0051875;GO:0098609;GO:0065008;GO:0009306;GO:0006812;GO:0006811;GO:0006810;GO:…	K07905	RAB11B	map04144;map04152;map04962	Endocytosis;AMPK signaling pathway;Vasopressin-regulated water reabsorption	COG1100	R:General function prediction only	PF00071.19;PF08477.10;PF00025.18;PF01926.20	Ras;Roc;Arf;MMR_HSR1	Ras family;Ras of Complex, Roc, domain of DAPkinase;ADP-ribosylation factor family;50S ribosome-binding GTPase	cytoplasmic	2	60	24.5	High
ENSP00000475724.1	pep chromosome:GRCh38:15:64165733:64356173:-1 gene:ENSG00000169118.18 transcript:ENST00000607537.6 gene_biotype:protein_coding transcript_biotype:protein_coding gene_symbol:CSNK1G1 description:casein kinase 1 gamma 1 [Source:HGNC Symbol;Acc:HGNC:2454]	1.19223	0.253668	0.2917	no change	no	1.259	1.056	1	0.862	1.305	1.457	1.104	1.215	------	------	K08958	CSNK1G	map04341;map04340	Hedgehog signaling pathway - fly;Hedgehog signaling pathway	------	------	PF12605.5;PF00069.22;PF07714.14	CK1gamma_C;Pkinase;Pkinase_Tyr	Casein kinase 1 gamma C terminal;Protein kinase domain;Protein tyrosine kinase	cytoplasmic	1	2	54.4	Low
ENSP00000253794.1	pep chromosome:GRCh38:17:42773449:42779599:1 gene:ENSG00000131475.7 transcript:ENST00000253794.7 gene_biotype:protein_coding transcript_biotype:protein_coding gene_symbol:VPS25 description:vacuolar protein sorting 25 homolog [Source:HGNC Symbol;Acc:HGNC:28122]	1.20591	0.270123	0.03692	up	yes	1.265	1.049	1	1.007	1.141	1.176	1.359	1.26	BP:protein localization;BP:regulation of primary metabolic process;BP:regulation of metabolic process;BP:cellular component organization or biogenesis;BP:cellular macromolecule localization;BP:macromolecule localization;BP:protein targeting to vacuole involved in ubiquitin-dependent protein catabolic process via the multivesicular body sorting pathway;BP:endosomal transport;BP:regulation of macro…	GO:0008104;GO:0080090;GO:0019222;GO:0071840;GO:0070727;GO:0033036;GO:0043328;GO:0016197;GO:0060255;GO:0006605;GO:0045184;GO:2001141;GO:0050794;GO:0007034;GO:0022607;GO:0050789;GO:0006886;GO:0016043;GO:0065007;GO:0050792;GO:0006810;GO:0009889;GO:0006623;GO:0043903;GO:0043900;GO:0008150;GO:0051234;GO:0046907;GO:0006355;GO:0010556;GO:0072666;GO:0072665;GO:0044699;GO:1903900;GO:0072594;GO:0009987;GO:…	K12189	VPS25, EAP20	map04144	Endocytosis	------	------	PF05871.9	ESCRT-II	ESCRT-II complex subunit	cytoplasmic	2	9	20.7	High
ENSP00000323929.7	pep chromosome:GRCh38:12:9067712:9116157:-1 gene:ENSG00000175899.14 transcript:ENST00000318602.11 gene_biotype:protein_coding transcript_biotype:protein_coding gene_symbol:A2M description:alpha-2-macroglobulin [Source:HGNC Symbol;Acc:HGNC:7]	1.19052	0.251593	0.0308	no change	yes	1.256	1.055	1	1.098	1.067	1.199	1.365	1.205	BP:regulation of primary metabolic process;BP:regulation of metabolic process;BP:blood coagulation, intrinsic pathway;BP:regulation of response to stimulus;BP:negative regulation of defense response;BP:cellular component organization;BP:cellular component organization or biogenesis;BP:single-organism metabolic process;BP:stem cell differentiation;BP:regulation of signal transduction;BP:cellular d…	GO:0080090;GO:0019222;GO:0007597;GO:0048583;GO:0031348;GO:0016043;GO:0071840;GO:0044710;GO:0048863;GO:0009966;GO:0048869;GO:0050727;GO:0044093;GO:0044092;GO:0048519;GO:0048585;GO:0002683;GO:0051056;GO:0060255;GO:0050777;GO:2000257;GO:0050776;GO:0030162;GO:0002673;GO:0016192;GO:0019538;GO:0045916;GO:0030198;GO:0009892;GO:0002921;GO:0002920;GO:0050789;GO:0043547;GO:0051345;GO:0006887;GO:0045055;GO:…	K03910	A2M	map04610	Complement and coagulation cascades	COG2373	R:General function prediction only	PF07678.11;PF00207.19;PF07703.11;PF07677.11;PF01835.16;PF10569.6	A2M_comp;A2M;A2M_N_2;A2M_recep;A2M_N;Thiol-ester_cl	A-macroglobulin complement component;Alpha-2-macroglobulin family;Alpha-2-macroglobulin family N-terminal region;A-macroglobulin receptor;MG2 domain;Alpha-macro-globulin thiol-ester bond-forming region	ER	2	1	163.2	High
ENSP00000276569.3	pep chromosome:GRCh38:8:65602458:65634177:-1 gene:ENSG00000104442.10 transcript:ENST00000276569.8 gene_biotype:protein_coding transcript_biotype:protein_coding gene_symbol:ARMC1 description:armadillo repeat containing 1 [Source:HGNC Symbol;Acc:HGNC:17684]	1.17625	0.234193	0.05105	no change	no	1.248	1.061	1	1.05	1.132	1.167	1.355	1.221	BP:single-organism process;BP:cation transport;BP:ion transport;BP:transport;BP:single-organism transport;BP:biological_process;BP:establishment of localization;BP:localization;BP:single-organism localization;BP:metal ion transport;CC:intracellular organelle;CC:membrane-bounded organelle;CC:organelle;CC:nucleus;CC:mitochondrion;CC:intracellular membrane-bounded organelle;CC:cell part;CC:cellular_…	GO:0044699;GO:0006812;GO:0006811;GO:0006810;GO:0044765;GO:0008150;GO:0051234;GO:0051179;GO:1902578;GO:0030001;GO:0043229;GO:0043227;GO:0043226;GO:0005634;GO:0005739;GO:0043231;GO:0044464;GO:0005575;GO:0044444;GO:0044424;GO:0003674;GO:0005488;GO:0043169;GO:0043167;GO:0046872;GO:0005515	K17306	ARMC1	------	------	------	------	------	------	------	cytoplasmic	8	46	31.3	High
ENSP00000388001.2	pep chromosome:GRCh38:12:112906783:112919875:1 gene:ENSG00000089127.13 transcript:ENST00000445409.6 gene_biotype:protein_coding transcript_biotype:protein_coding gene_symbol:OAS1 description:2'-5'-oligoadenylate synthetase 1 [Source:HGNC Symbol;Acc:HGNC:8086]	1.16917	0.225488	0.2481	no change	no	1.244	1.064	1	0.993	1.2	1.075	1.463	1.195	BP:regulation of primary metabolic process;BP:regulation of metabolic process;BP:nucleotide biosynthetic process;BP:signal transduction;BP:cell surface receptor signaling pathway;BP:organic cyclic compound biosynthetic process;BP:cellular component organization or biogenesis;BP:cytokine-mediated signaling pathway;BP:single-organism metabolic process;BP:single-organism biosynthetic process;BP:resp…	GO:0080090;GO:0019222;GO:0009165;GO:0007165;GO:0007166;GO:1901362;GO:0071840;GO:0019221;GO:0044710;GO:0044711;GO:0043207;GO:0009615;GO:0048519;GO:0006793;GO:0060255;GO:0060700;GO:1901564;GO:0051707;GO:0010033;GO:0051704;GO:0009607;GO:0009605;GO:0048878;GO:0002376;GO:0006164;GO:0019438;GO:0022607;GO:0006807;GO:0050789;GO:0006163;GO:0046483;GO:0016043;GO:0065003;GO:0065007;GO:1901360;GO:0065009;GO:…	K14216	OAS	map05164;map04621;map05162;map05168;map05160	Influenza A;NOD-like receptor signaling pathway;Measles;Herpes simplex infection;Hepatitis C	COG5272	O:Posttranslational modification, protein turnover, chaperones	PF10421.6;PF01909.20	OAS1_C;NTP_transf_2	2'-5'-oligoadenylate synthetase 1, domain 2, C-terminus;Nucleotidyltransferase domain	cytoplasmic	1	4	47.4	Medium
ENSP00000336587.5	pep chromosome:GRCh38:17:74987632:75005800:1 gene:ENSG00000109089.7 transcript:ENST00000337231.5 gene_biotype:protein_coding transcript_biotype:protein_coding gene_symbol:CDR2L description:cerebellar degeneration related protein 2 like [Source:HGNC Symbol;Acc:HGNC:29999]	1.02902	0.041276	0.7248	no change	no	1.17	1.137	1	1.278	1.134	1.22	1.104	1.187	------	------	------	------	------	------	------	------	------	------	------	cytoplasmic	3	13	53	High
ENSP00000417287.1	pep chromosome:GRCh38:7:141006168:141015228:-1 gene:ENSG00000090263.16 transcript:ENST00000469351.1 gene_biotype:protein_coding transcript_biotype:protein_coding gene_symbol:MRPS33 description:mitochondrial ribosomal protein S33 [Source:HGNC Symbol;Acc:HGNC:16634]	1.22899	0.297468	0.3508	up	no	1.272	1.035	1	0.862	1.243	1.013	1.653	1.149	BP:macromolecular complex subunit organization;BP:cellular biosynthetic process;BP:cellular macromolecule biosynthetic process;BP:protein complex disassembly;BP:single-organism process;BP:macromolecular complex disassembly;BP:protein complex subunit organization;BP:cellular component organization;BP:organic substance metabolic process;BP:cellular component organization or biogenesis;BP:single-org…	GO:0043933;GO:0044249;GO:0034645;GO:0043241;GO:0044699;GO:0032984;GO:0071822;GO:0016043;GO:0071704;GO:0071840;GO:0044763;GO:0070126;GO:0070125;GO:1901576;GO:0009987;GO:0009058;GO:0009059;GO:0008150;GO:0008152;GO:0043624;GO:0044260;GO:0044237;GO:0043170;GO:0022411;GO:0006415;GO:0006414;GO:0015935;GO:0044464;GO:1990904;GO:0030529;GO:0044446;GO:0031090;GO:0016020;GO:0000314;GO:0031966;GO:0044391;GO:…	K17411	MRPS33	------	------	------	------	PF08293.8	MRP-S33	Mitochondrial ribosomal subunit S27	mitochondrial	1	8	12.6	Medium
ENSP00000225504.3	pep chromosome:GRCh38:17:58345178:58352201:-1 gene:ENSG00000213246.7 transcript:ENST00000225504.8 gene_biotype:protein_coding transcript_biotype:protein_coding gene_symbol:SUPT4H1 description:SPT4 homolog, DSIF elongation factor subunit [Source:HGNC Symbol;Acc:HGNC:11467]	1.06637	0.092705	0.5387	no change	no	1.189	1.115	1	1.173	1.172	1.283	1.283	1.001	BP:regulation of primary metabolic process;BP:regulation of metabolic process;BP:cellular component organization or biogenesis;BP:negative regulation of macromolecule metabolic process;BP:positive regulation of macromolecule metabolic process;BP:positive regulation of biological process;BP:negative regulation of biological process;BP:regulation of macromolecule metabolic process;BP:regulation of …	GO:0080090;GO:0019222;GO:0071840;GO:0010605;GO:0010604;GO:0048518;GO:0048519;GO:0060255;GO:0032784;GO:0032785;GO:0032786;GO:2001141;GO:0009892;GO:0009893;GO:0009890;GO:0009891;GO:0010629;GO:0010628;GO:0050789;GO:1901576;GO:0016043;GO:0065007;GO:0050792;GO:0009889;GO:0050794;GO:0043902;GO:0043903;GO:0043900;GO:0008150;GO:0008152;GO:0006355;GO:0010557;GO:0006357;GO:0010558;GO:0044249;GO:0034645;GO:…	K15171	SUPT4H1, SPT4	------	------	COG5204	K:Transcription	PF06093.10	Spt4	Spt4/RpoE2 zinc finger	cytoplasmic	1	17	13.2	High
ENSP00000262844.5	pep chromosome:GRCh38:X:110194186:110318085:-1 gene:ENSG00000101935.10 transcript:ENST00000262844.10 gene_biotype:protein_coding transcript_biotype:protein_coding gene_symbol:AMMECR1 description:Alport syndrome, mental retardation, midface hypoplasia and elliptocytosis chromosomal region gene 1 [Source:HGNC Symbol;Acc:HGNC:467]	1.13544	0.183246	0.1702	no change	no	1.224	1.078	1	1.054	1.179	1.261	1.322	1.089	MF:molecular_function;MF:binding;MF:protein binding;	GO:0003674;GO:0005488;GO:0005515	------	------	------	------	COG2078	S:Function unknown	PF01871.14	AMMECR1	AMMECR1	cytoplasmic	1	5	35.4	High
ENSP00000349053.3	pep chromosome:GRCh38:11:62624829:62646613:-1 gene:ENSG00000089597.18 transcript:ENST00000356638.8 gene_biotype:protein_coding transcript_biotype:protein_coding gene_symbol:GANAB description:glucosidase II alpha subunit [Source:HGNC Symbol;Acc:HGNC:4138]	1.26254	0.336326	0.03676	up	yes	1.284	1.017	1	1.076	0.975	1.366	1.122	1.365	BP:protein localization;BP:protein folding;BP:regulation of signaling;BP:regulation of biological process;BP:regulation of signal transduction;BP:regulation of cell communication;BP:establishment of localization;BP:organic substance metabolic process;BP:biological regulation;BP:intracellular protein transport;BP:macromolecule localization;BP:transport;BP:primary metabolic process;BP:organic subst…	GO:0008104;GO:0006457;GO:0023051;GO:0050789;GO:0009966;GO:0010646;GO:0051234;GO:0071704;GO:0065007;GO:0006886;GO:0033036;GO:0006810;GO:0044238;GO:0071702;GO:0048583;GO:0050794;GO:0045184;GO:0015031;GO:0008150;GO:0008152;GO:0051649;GO:0051179;GO:0005975;GO:0046907;GO:0008277;GO:0009987;GO:0005794;GO:0031974;GO:0048770;GO:0005788;GO:0043229;GO:0043227;GO:0043226;GO:0031224;GO:0044446;GO:0031982;GO:…	K05546	GANAB	map00510;map04141	N-Glycan biosynthesis;Protein processing in endoplasmic reticulum	COG1501	G:Carbohydrate transport and metabolism	PF01055.23;PF13802.3;PF17137.1	Glyco_hydro_31;Gal_mutarotas_2;DUF5110	Glycosyl hydrolases family 31;Galactose mutarotase-like;Domain of unknown function	lysosomal	1	54	106.8	High
ENSP00000282488.8	pep chromosome:GRCh38:3:152268040:152465779:1 gene:ENSG00000152601.17 transcript:ENST00000282488.11 gene_biotype:protein_coding transcript_biotype:protein_coding gene_symbol:MBNL1 description:muscleblind like splicing regulator 1 [Source:HGNC Symbol;Acc:HGNC:6923]	1.09954	0.136905	0.3241	no change	no	1.204	1.095	1	1	1.285	1.208	1.236	1.168	MF:cation binding;MF:metal ion binding;MF:molecular_function;MF:binding;MF:ion binding;	GO:0043169;GO:0046872;GO:0003674;GO:0005488;GO:0043167	K14943	MBNL	------	------	------	------	PF00642.21;PF15663.2	zf-CCCH;zf-CCCH_3	Zinc finger C-x8-C-x5-C-x3-H type;Zinc-finger containing family	cytoplasmic	3	14	43	High
ENSP00000496776.1	pep chromosome:GRCh38:7:140726369:140924703:-1 gene:ENSG00000157764.13 transcript:ENST00000644969.1 gene_biotype:protein_coding transcript_biotype:protein_coding gene_symbol:BRAF description:B-Raf proto-oncogene, serine/threonine kinase [Source:HGNC Symbol;Acc:HGNC:1097]	0.949109	-0.075354	0.5598	no change	no	1.119	1.179	1	1.241	1.297	1.13	1.159	1.068	------	------	K04365	BRAF	map05214;map05215;map05216;map04650;map05210;map05211;map05160;map05213;map04015;map05218;map04010;map04013;map04012;map05219;map04214;map04810;map05034;map04726;map05221;map04722;map05223;map04720;map05205;map04510;map05212;map05200;map04270;map04068;map01522;map04150;map05224;map04062;map04320;map04024;map04914;map05220;map04910;map01521;map04730	Glioma;Prostate cancer;Thyroid cancer;Natural killer cell mediated cytotoxicity;Colorectal cancer;Renal cell carcinoma;Hepatitis C;Endometrial cancer;Rap1 signaling pathway;Melanoma;MAPK signaling pathway;MAPK signaling pathway - fly;ErbB signaling pathway;Bladder cancer;Apoptosis - fly;Regulation of actin cytoskeleton;Alcoholism;Serotonergic synapse;Acute myeloid leukemia;Neurotrophin signaling …	------	------	PF07714.14;PF00069.22;PF02196.12;PF00130.19;PF14531.3	Pkinase_Tyr;Pkinase;RBD;C1_1;Kinase-like	Protein tyrosine kinase;Protein kinase domain;Raf-like Ras-binding domain;Phorbol esters/diacylglycerol binding domain;Kinase-like	cytoplasmic	1	3	89.1	High
ENSP00000383911.3	pep chromosome:GRCh38:13:99200774:99385540:1 gene:ENSG00000134882.15 transcript:ENST00000403766.7 gene_biotype:protein_coding transcript_biotype:protein_coding gene_symbol:UBAC2 description:UBA domain containing 2 [Source:HGNC Symbol;Acc:HGNC:20486]	1.13173	0.178524	0.4159	no change	no	1.22	1.078	1	1.314	0.921	1.418	1.134	1.107	BP:regulation of intracellular protein transport;BP:regulation of catabolic process;BP:negative regulation of catabolic process;BP:negative regulation of metabolic process;BP:regulation of primary metabolic process;BP:regulation of cellular localization;BP:negative regulation of cytoplasmic transport;BP:regulation of transport;BP:regulation of intracellular transport;BP:negative regulation of int…	GO:0033157;GO:0009894;GO:0009895;GO:0009892;GO:0080090;GO:0060341;GO:1903650;GO:0051049;GO:0032386;GO:0032387;GO:0048583;GO:0008104;GO:1903827;GO:0042176;GO:0042177;GO:1904950;GO:0051223;GO:0051224;GO:0050789;GO:0070861;GO:0032880;GO:0051248;GO:0070972;GO:0010605;GO:0051051;GO:0070727;GO:0051246;GO:1904293;GO:0070862;GO:1904152;GO:1904153;GO:0065007;GO:0048519;GO:1903828;GO:0048585;GO:0070201;GO:…	------	------	------	------	------	------	PF00627.28	UBA	UBA/TS-N domain	plasma membrane	1	5	38.9	High
ENSP00000215829.3	pep chromosome:GRCh38:22:24555999:24574971:1 gene:ENSG00000100028.12 transcript:ENST00000215829.8 gene_biotype:protein_coding transcript_biotype:protein_coding gene_symbol:SNRPD3 description:small nuclear ribonucleoprotein D3 polypeptide [Source:HGNC Symbol;Acc:HGNC:11160]	1.20345	0.267182	0.09615	up	no	1.254	1.042	1	0.917	1.208	1.278	1.32	1.165	BP:protein methylation;BP:nuclear transport;BP:spliceosomal complex assembly;BP:organic cyclic compound biosynthetic process;BP:cellular component organization or biogenesis;BP:macromolecular complex assembly;BP:heterocycle metabolic process;BP:protein metabolic process;BP:aromatic compound biosynthetic process;BP:cellular component assembly;BP:nitrogen compound metabolic process;BP:organic subst…	GO:0006479;GO:0051169;GO:0000245;GO:1901362;GO:0071840;GO:0065003;GO:0046483;GO:0019538;GO:0019438;GO:0022607;GO:0006807;GO:1901576;GO:0000387;GO:0044260;GO:0016043;GO:1901360;GO:0006369;GO:0032259;GO:0018130;GO:0006810;GO:0043412;GO:0036211;GO:0043414;GO:0008152;GO:0034654;GO:0051234;GO:0016070;GO:0016071;GO:0044271;GO:0046907;GO:0006353;GO:0008150;GO:0032774;GO:0008334;GO:0044249;GO:0034641;GO:…	K11088	SNRPD3, SMD3	map05322;map03040	Systemic lupus erythematosus;Spliceosome	COG1958	K:Transcription	PF01423.19	LSM	LSM domain	cytoplasmic	4	48	13.9	High
ENSP00000294740.2	pep chromosome:GRCh38:1:200404940:200410056:-1 gene:ENSG00000162702.8 transcript:ENST00000294740.3 gene_biotype:protein_coding transcript_biotype:protein_coding gene_symbol:ZNF281 description:zinc finger protein 281 [Source:HGNC Symbol;Acc:HGNC:13075]	1.0713	0.099362	0.2692	no change	no	1.187	1.108	1	1.115	1.209	1.204	1.189	1.167	BP:regulation of primary metabolic process;BP:regulation of metabolic process;BP:stem cell differentiation;BP:negative regulation of macromolecule metabolic process;BP:positive regulation of macromolecule metabolic process;BP:cellular developmental process;BP:positive regulation of biological process;BP:negative regulation of biological process;BP:regulation of macromolecule metabolic process;BP:…	GO:0080090;GO:0019222;GO:0048863;GO:0010605;GO:0010604;GO:0048869;GO:0048518;GO:0048519;GO:0060255;GO:2001141;GO:0009892;GO:0009893;GO:0009890;GO:0009891;GO:0010629;GO:0010628;GO:0050789;GO:0065007;GO:0009889;GO:0050794;GO:0008150;GO:1902679;GO:0006355;GO:0010557;GO:0010556;GO:0010558;GO:0051172;GO:0030154;GO:0009653;GO:0044699;GO:0000122;GO:1903508;GO:0009987;GO:1903506;GO:1903507;GO:0045892;GO:…	------	------	------	------	COG5048	R:General function prediction only	PF13465.3;PF00096.23	zf-H2C2_2;zf-C2H2	Zinc-finger double domain;Zinc finger, C2H2 type	nuclear	2	4	96.9	High
ENSP00000323527.6	pep chromosome:GRCh38:7:131327876:131496632:1 gene:ENSG00000128585.18 transcript:ENST00000352689.11 gene_biotype:protein_coding transcript_biotype:protein_coding gene_symbol:MKLN1 description:muskelin 1 [Source:HGNC Symbol;Acc:HGNC:7109]	1.00087	0.001258	0.9951	no change	no	1.147	1.146	1	1.439	0.998	1.058	1.171	1.211	BP:regulation of cell morphogenesis;BP:regulation of anatomical structure morphogenesis;BP:actin cytoskeleton organization;BP:regulation of cellular component organization;BP:cell-matrix adhesion;BP:signal transduction;BP:regulation of biological process;BP:single-organism process;BP:actin cytoskeleton reorganization;BP:single-organism organelle organization;BP:cellular component organization;BP:…	GO:0022604;GO:0022603;GO:0030036;GO:0051128;GO:0007160;GO:0007165;GO:0050789;GO:0044699;GO:0031532;GO:1902589;GO:0016043;GO:0065007;GO:0071840;GO:0022610;GO:0031589;GO:0030029;GO:0050793;GO:0009987;GO:0050794;GO:0008360;GO:0008150;GO:0007155;GO:0006996;GO:0065008;GO:0007010;GO:0044763;GO:0005737;GO:0001726;GO:0099568;GO:0005938;GO:0042995;GO:0005829;GO:0044464;GO:0005575;GO:0044444;GO:0044424	------	------	------	------	------	------	PF06588.8;PF13415.3;PF01344.22;PF13418.3;PF13964.3;PF13854.3;PF00754.22	Muskelin_N;Kelch_3;Kelch_1;Kelch_4;Kelch_6;Kelch_5;F5_F8_type_C	Muskelin N-terminus;Galactose oxidase, central domain;Kelch motif;Galactose oxidase, central domain;Kelch motif;Kelch motif;F5/8 type C domain	cytoplasmic	2	4	84.7	High
ENSP00000248437.4	pep chromosome:GRCh38:2:219249710:219253918:-1 gene:ENSG00000127824.14 transcript:ENST00000248437.9 gene_biotype:protein_coding transcript_biotype:protein_coding gene_symbol:TUBA4A description:tubulin alpha 4a [Source:HGNC Symbol;Acc:HGNC:12407]	1.18607	0.246188	0.2281	no change	no	1.243	1.048	1	0.869	1.276	1.342	1.267	1.119	BP:single-organism process;BP:cellular process;BP:single-organism cellular process;BP:microtubule-based process;BP:biological_process;CC:supramolecular fiber;CC:polymeric cytoskeletal fiber;CC:membrane-bounded organelle;CC:organelle;CC:cytoplasm;CC:intracellular organelle part;CC:extracellular exosome;CC:microtubule;CC:cytoskeletal part;CC:extracellular vesicle;CC:vesicle;CC:extracellular organel…	GO:0044699;GO:0009987;GO:0044763;GO:0007017;GO:0008150;GO:0099512;GO:0099513;GO:0043227;GO:0043226;GO:0005737;GO:0044446;GO:0070062;GO:0005874;GO:0044430;GO:1903561;GO:0031982;GO:0043230;GO:0044464;GO:0005575;GO:0044424;GO:0044421;GO:0044422;GO:0043168;GO:0005200;GO:0035639;GO:1901363;GO:0019899;GO:0003674;GO:0005488;GO:0000166;GO:0001882;GO:0019001;GO:0005198;GO:0032561;GO:0001883;GO:0032549;GO:…	K07374	TUBA	map04145;map04210;map04540;map04530;map05130	Phagosome;Apoptosis;Gap junction;Tight junction;Pathogenic Escherichia coli infection	COG5023	Z:Cytoskeleton	PF00091.22;PF03953.14	Tubulin;Tubulin_C	Tubulin/FtsZ family, GTPase domain;Tubulin C-terminal domain	cytoplasmic	5	66	49.9	High
ENSP00000361883.3	pep chromosome:GRCh38:1:40040233:40072649:1 gene:ENSG00000131236.17 transcript:ENST00000372797.7 gene_biotype:protein_coding transcript_biotype:protein_coding gene_symbol:CAP1 description:cyclase associated actin cytoskeleton regulatory protein 1 [Source:HGNC Symbol;Acc:HGNC:20040]	1.05476	0.076912	0.545	no change	no	1.175	1.114	1	1.105	1.236	1.057	1.196	1.272	BP:regulation of phosphate metabolic process;BP:regulation of primary metabolic process;BP:regulation of metabolic process;BP:establishment or maintenance of cell polarity;BP:signal transduction;BP:cellular component morphogenesis;BP:positive regulation of nucleotide metabolic process;BP:cellular component organization or biogenesis;BP:cellular developmental process;BP:positive regulation of mole…	GO:0019220;GO:0080090;GO:0019222;GO:0007163;GO:0007165;GO:0032989;GO:0045981;GO:0071840;GO:0048869;GO:0044093;GO:0048518;GO:0031279;GO:0016192;GO:0048870;GO:1900373;GO:1900371;GO:0009893;GO:0009891;GO:0006928;GO:0030029;GO:0050789;GO:0000902;GO:0051349;GO:0016043;GO:0065007;GO:0043085;GO:0065009;GO:0016477;GO:0050790;GO:0006810;GO:0009889;GO:0050794;GO:0008150;GO:0051234;GO:0051174;GO:0006897;GO:…	K17261	CAP1_2, SRV2	------	------	------	------	PF01213.16;PF08603.8	CAP_N;CAP_C	Adenylate cyclase associated;Adenylate cyclase associated	cytoplasmic	1	51	51.9	High
ENSP00000450524.1	pep chromosome:GRCh38:12:116559381:116576597:1 gene:ENSG00000258102.4 transcript:ENST00000556529.3 gene_biotype:protein_coding transcript_biotype:protein_coding gene_symbol:MAP1LC3B2 description:microtubule associated protein 1 light chain 3 beta 2 [Source:HGNC Symbol;Acc:HGNC:34390]	1.1574	0.210886	0.2068	no change	no	1.228	1.061	1	0.958	1.226	1.266	1.087	1.33	BP:regulation of metabolic process;BP:regulation of response to stimulus;BP:cellular component organization or biogenesis;BP:cellular response to stimulus;BP:autophagosome organization;BP:biological regulation;BP:cellular response to extracellular stimulus;BP:cellular response to nutrient levels;BP:response to external stimulus;BP:response to nutrient levels;BP:cellular response to stress;BP:regu…	GO:0019222;GO:0048583;GO:0071840;GO:0051716;GO:1905037;GO:0065007;GO:0031668;GO:0031669;GO:0009605;GO:0031667;GO:0033554;GO:1903146;GO:0009894;GO:0022607;GO:0050789;GO:0016043;GO:0050794;GO:0006950;GO:0008150;GO:0009267;GO:0050896;GO:0080135;GO:0032107;GO:0032104;GO:0033043;GO:0051128;GO:0010646;GO:0044699;GO:0043562;GO:0000045;GO:0071496;GO:0009987;GO:0007033;GO:0080134;GO:0009991;GO:0031329;GO:…	K10435	MAP1LC	------	------	------	------	PF02991.13;PF04110.10	Atg8;APG12	Autophagy protein Atg8 ubiquitin like;Ubiquitin-like autophagy protein Apg12	cytoplasmic	1	11	14.6	High
ENSP00000317144.6	pep chromosome:GRCh38:13:72782133:73016461:1 gene:ENSG00000083535.16 transcript:ENST00000326291.11 gene_biotype:protein_coding transcript_biotype:protein_coding gene_symbol:PIBF1 description:progesterone immunomodulatory binding factor 1 [Source:HGNC Symbol;Acc:HGNC:23352]	1.05941	0.083256	0.4107	no change	no	1.177	1.111	1	1.139	1.195	1.241	1.098	1.192	BP:regulation of microtubule polymerization or depolymerization;BP:negative regulation of microtubule polymerization or depolymerization;BP:regulation of lipid metabolic process;BP:protein localization;BP:regulation of phosphate metabolic process;BP:regulation of primary metabolic process;BP:regulation of metabolic process;BP:negative regulation of response to stimulus;BP:positive regulation of r…	GO:0031110;GO:0031111;GO:0019216;GO:0008104;GO:0019220;GO:0080090;GO:0019222;GO:0048585;GO:0048584;GO:0048583;GO:0032147;GO:0031114;GO:0018193;GO:0071840;GO:0019538;GO:0065003;GO:0010605;GO:0010604;GO:0009968;GO:0071539;GO:0009966;GO:0009967;GO:0051494;GO:0018212;GO:0042531;GO:0042532;GO:0051493;GO:0007080;GO:0044093;GO:0048518;GO:0048519;GO:0033036;GO:0002683;GO:0010565;GO:0051055;GO:0032655;GO:…	K16538	PIBF1, CEP90	------	------	------	------	------	------	------	cytoplasmic	1	2	89.8	Medium
ENSP00000291574.4	pep chromosome:GRCh38:21:44012309:44106552:1 gene:ENSG00000160218.13 transcript:ENST00000291574.9 gene_biotype:protein_coding transcript_biotype:protein_coding gene_symbol:TRAPPC10 description:trafficking protein particle complex 10 [Source:HGNC Symbol;Acc:HGNC:11868]	0.737614	-0.439062	0.359	down	no	0.9707	1.316	1	1.974	0.975	1.083	0.933	0.896	BP:COPII vesicle coating;BP:cellular component assembly;BP:macromolecular complex subunit organization;BP:vesicle coating;BP:metal ion transport;BP:cellular component organization or biogenesis;BP:protein complex subunit organization;BP:cellular component organization;BP:macromolecular complex assembly;BP:inorganic cation transmembrane transport;BP:single-organism process;BP:cation transport;BP:t…	GO:0048208;GO:0022607;GO:0043933;GO:0006901;GO:0030001;GO:0071840;GO:0071822;GO:0016043;GO:0065003;GO:0098662;GO:0044699;GO:0006812;GO:0055085;GO:0016482;GO:0015672;GO:0035725;GO:0034498;GO:0006810;GO:0048193;GO:0006461;GO:0006814;GO:0034220;GO:0044765;GO:0008150;GO:0007034;GO:0042147;GO:0051649;GO:0051234;GO:0051179;GO:1902578;GO:0006996;GO:0006891;GO:0016192;GO:0046907;GO:0016197;GO:0098660;GO:…	K20307	TRAPPC10, TRS130	------	------	------	------	PF12584.5	TRAPPC10	Trafficking protein particle complex subunit 10, TRAPPC10	cytoplasmic	1	1	142.1	High
ENSP00000252486.3	pep chromosome:GRCh38:19:44905796:44909393:1 gene:ENSG00000130203.10 transcript:ENST00000252486.9 gene_biotype:protein_coding transcript_biotype:protein_coding gene_symbol:APOE description:apolipoprotein E [Source:HGNC Symbol;Acc:HGNC:613]	1.13352	0.18081	0.03997	no change	yes	1.214	1.071	1	1.142	1.072	1.176	1.258	1.207	BP:regulation of membrane protein ectodomain proteolysis;BP:positive regulation of membrane protein ectodomain proteolysis;BP:regulation of transport;BP:small molecule metabolic process;BP:small molecule catabolic process;BP:inorganic ion homeostasis;BP:regulation of inclusion body assembly;BP:negative regulation of phospholipid transport;BP:regulation of phospholipid transport;BP:maintenance of …	GO:0051043;GO:0051044;GO:0051049;GO:0044281;GO:0044282;GO:0098771;GO:0090083;GO:2001139;GO:2001138;GO:0051651;GO:0051716;GO:0016101;GO:0044794;GO:0031102;GO:0015849;GO:0045859;GO:0046486;GO:2000644;GO:0042325;GO:0042326;GO:0010632;GO:0010633;GO:0019538;GO:0009896;GO:0009894;GO:1903001;GO:0009893;GO:0009890;GO:1903002;GO:0090261;GO:0000302;GO:0031175;GO:0035556;GO:0071900;GO:0050789;GO:0051341;GO:…	K04524	APOE	map05010	Alzheimer's disease	------	------	PF01442.15	Apolipoprotein	Apolipoprotein A1/A4/E domain	extracellular	2	7	36.1	High
ENSP00000314458.8	pep chromosome:GRCh38:1:22052689:22090804:1 gene:ENSG00000070831.16 transcript:ENST00000315554.12 gene_biotype:protein_coding transcript_biotype:protein_coding gene_symbol:CDC42 description:cell division cycle 42 [Source:HGNC Symbol;Acc:HGNC:1736]	0.88211	-0.180969	0.2619	no change	no	1.07	1.213	1	1.345	1.293	1.049	1.111	1.05	BP:regulation of intracellular protein transport;BP:hemostasis;BP:macrophage differentiation;BP:regulation of transport;BP:blood coagulation;BP:positive regulation of neuron apoptotic process;BP:positive regulation of intracellular transport;BP:establishment of organelle localization;BP:developmental growth;BP:regulation of cytoskeleton organization;BP:regulation of mitotic nuclear division;BP:re…	GO:0033157;GO:0007599;GO:0030225;GO:0051049;GO:0007596;GO:0043525;GO:0032388;GO:0051656;GO:0048589;GO:0051493;GO:0007088;GO:0032386;GO:0048468;GO:0045859;GO:0046330;GO:0042325;GO:0019538;GO:0006275;GO:0051783;GO:0051781;GO:0009894;GO:0009892;GO:0009893;GO:0009891;GO:0051222;GO:0051223;GO:0050789;GO:0051347;GO:0002684;GO:0002682;GO:0071840;GO:0060789;GO:0060788;GO:0070201;GO:0098602;GO:0098609;GO:…	K04393	CDC42	map05211;map05212;map04015;map04014;map04010;map04370;map05203;map04810;map05131;map05130;map05132;map04530;map04144;map04722;map04666;map05205;map04510;map04660;map05200;map04360;map04062;map04932;map04520;map05120;map04670;map04912;map05100;map04933	Renal cell carcinoma;Pancreatic cancer;Rap1 signaling pathway;Ras signaling pathway;MAPK signaling pathway;VEGF signaling pathway;Viral carcinogenesis;Regulation of actin cytoskeleton;Shigellosis;Pathogenic Escherichia coli infection;Salmonella infection;Tight junction;Endocytosis;Neurotrophin signaling pathway;Fc gamma R-mediated phagocytosis;Proteoglycans in cancer;Focal adhesion;T cell recepto…	COG1100	R:General function prediction only	PF00071.19;PF08477.10;PF00025.18	Ras;Roc;Arf	Ras family;Ras of Complex, Roc, domain of DAPkinase;ADP-ribosylation factor family	cytoplasmic	1	44	21.3	High
ENSP00000332592.5	pep chromosome:GRCh38:2:213284464:214410501:1 gene:ENSG00000144451.19 transcript:ENST00000331683.10 gene_biotype:protein_coding transcript_biotype:protein_coding gene_symbol:SPAG16 description:sperm associated antigen 16 [Source:HGNC Symbol;Acc:HGNC:23225]	1.25816	0.331316	0.1208	up	no	1.272	1.011	1	0.992	1.042	1.063	1.516	1.238	BP:cellular component assembly;BP:cell projection organization;BP:movement of cell or subcellular component;BP:single-organism organelle organization;BP:cilium movement;BP:single-organism process;BP:reproductive process;BP:developmental process involved in reproduction;BP:axoneme assembly;BP:microtubule-based movement;BP:cellular component organization;BP:cellular component organization or biogen…	GO:0022607;GO:0030030;GO:0006928;GO:1902589;GO:0003341;GO:0044699;GO:0022414;GO:0003006;GO:0035082;GO:0007018;GO:0016043;GO:0071840;GO:0030031;GO:0048646;GO:0032502;GO:0006996;GO:0051012;GO:0009987;GO:0000226;GO:0044702;GO:0044763;GO:0022412;GO:0007288;GO:0040011;GO:0044767;GO:0007017;GO:0007010;GO:0048870;GO:0001578;GO:0097231;GO:0060294;GO:0010927;GO:0008150;GO:0044464;GO:0043229;GO:1990716;GO:…	------	------	------	------	------	------	PF00400.29	WD40	WD domain, G-beta repeat	cytoplasmic	1	3	70.8	Medium
ENSP00000479342.1	pep chromosome:GRCh38:11:47980569:48167762:1 gene:ENSG00000149177.13 transcript:ENST00000615445.4 gene_biotype:protein_coding transcript_biotype:protein_coding gene_symbol:PTPRJ description:protein tyrosine phosphatase, receptor type J [Source:HGNC Symbol;Acc:HGNC:9673]	1.10415	0.142933	0.2755	no change	no	1.198	1.085	1	1.159	1.095	1.044	1.277	1.273	BP:negative regulation of transferase activity;BP:regulation of phosphate metabolic process;BP:regulation of primary metabolic process;BP:regulation of metabolic process;BP:positive regulation of cell junction assembly;BP:protein dephosphorylation;BP:negative regulation of response to stimulus;BP:positive regulation of response to stimulus;BP:contact inhibition;BP:negative regulation of protein k…	GO:0051348;GO:0019220;GO:0080090;GO:0019222;GO:1901890;GO:0006470;GO:0048585;GO:0048584;GO:0060242;GO:0051898;GO:0051893;GO:0090109;GO:0051897;GO:0051896;GO:0051894;GO:0010605;GO:0009968;GO:0045785;GO:0009966;GO:0009967;GO:0044092;GO:0048518;GO:0048519;GO:0002683;GO:0042127;GO:0006935;GO:1901888;GO:0060255;GO:0048583;GO:0045859;GO:0050776;GO:0003008;GO:0042325;GO:0023056;GO:0042326;GO:0044089;GO:…	K05698	PTPRJ, DEP1, CD148	map04520	Adherens junction	COG5599	T:Signal transduction mechanisms	PF00102.24;PF00041.18	Y_phosphatase;fn3	Protein-tyrosine phosphatase;Fibronectin type III domain	plasma membrane	1	1	146.5	Medium
ENSP00000343273.4	pep chromosome:GRCh38:7:23105785:23177914:1 gene:ENSG00000122550.18 transcript:ENST00000339077.10 gene_biotype:protein_coding transcript_biotype:protein_coding gene_symbol:KLHL7 description:kelch like family member 7 [Source:HGNC Symbol;Acc:HGNC:15646]	1.05771	0.080944	0.4437	no change	no	1.173	1.109	1	1.183	1.144	1.243	1.204	1.073	BP:cellular macromolecule metabolic process;BP:protein modification by small protein conjugation or removal;BP:protein modification by small protein conjugation;BP:protein ubiquitination involved in ubiquitin-dependent protein catabolic process;BP:cellular protein metabolic process;BP:cellular process;BP:cellular protein modification process;BP:organic substance metabolic process;BP:macromolecule…	GO:0044260;GO:0070647;GO:0032446;GO:0042787;GO:0044267;GO:0009987;GO:0006464;GO:0071704;GO:0043412;GO:0036211;GO:0008150;GO:0008152;GO:0044238;GO:0019538;GO:0044237;GO:0043170;GO:0016567;GO:1990234;GO:0043229;GO:0043228;GO:0043226;GO:0005737;GO:0005575;GO:0005730;GO:0016020;GO:0005654;GO:1902494;GO:0005886;GO:0031461;GO:0031463;GO:0043234;GO:0032991;GO:0043232;GO:0044464;GO:0000151;GO:0044446;GO:…	K10445	KLHL7	------	------	------	------	PF01344.22;PF07707.12;PF00651.28;PF13964.3;PF13418.3;PF07646.12;PF13415.3	Kelch_1;BACK;BTB;Kelch_6;Kelch_4;Kelch_2;Kelch_3	Kelch motif;BTB And C-terminal Kelch;BTB/POZ domain;Kelch motif;Galactose oxidase, central domain;Kelch motif;Galactose oxidase, central domain	cytoplasmic	1	2	65.9	Medium
ENSP00000254803.2	pep chromosome:GRCh38:4:70688532:70690551:1 gene:ENSG00000132467.4 transcript:ENST00000254803.4 gene_biotype:protein_coding transcript_biotype:protein_coding gene_symbol:UTP3 description:UTP3, small subunit processome component [Source:HGNC Symbol;Acc:HGNC:24477]	1.04391	0.061993	0.6744	no change	no	1.165	1.116	1	1.262	1.086	1.015	1.248	1.231	BP:nucleic acid metabolic process;BP:ncRNA metabolic process;BP:single-organism process;BP:cellular macromolecule metabolic process;BP:RNA processing;BP:organic cyclic compound metabolic process;BP:organic substance metabolic process;BP:animal organ development;BP:rRNA processing;BP:developmental process;BP:ncRNA processing;BP:nucleobase-containing compound metabolic process;BP:cellular process;B…	GO:0090304;GO:0034660;GO:0044699;GO:0044260;GO:0006396;GO:1901360;GO:0071704;GO:0048513;GO:0006364;GO:0032502;GO:0034470;GO:0006139;GO:0009987;GO:0006725;GO:0044767;GO:0000462;GO:0008150;GO:0008152;GO:0046483;GO:0016070;GO:0044238;GO:0016072;GO:0007420;GO:0030490;GO:0048856;GO:0034641;GO:0044237;GO:0043170;GO:0006807;GO:0032040;GO:0044464;GO:0030684;GO:0043229;GO:0043228;GO:0043226;GO:0005575;GO:…	K14767	UTP3, SAS10	------	------	------	------	PF09368.7;PF04000.12	Sas10;Sas10_Utp3	Sas10 C-terminal domain;Sas10/Utp3/C1D family	nuclear	3	9	54.5	High
ENSP00000343552.5	pep chromosome:GRCh38:1:6221193:6235964:-1 gene:ENSG00000116237.16 transcript:ENST00000343813.10 gene_biotype:protein_coding transcript_biotype:protein_coding gene_symbol:ICMT description:isoprenylcysteine carboxyl methyltransferase [Source:HGNC Symbol;Acc:HGNC:5350]	1.00351	0.005062	0.9795	no change	no	1.142	1.138	1	1.34	1.075	1.233	1.015	1.177	BP:protein methylation;BP:protein localization;BP:membrane organization;BP:small molecule metabolic process;BP:cellular component organization or biogenesis;BP:single-organism metabolic process;BP:cellular macromolecule localization;BP:macromolecule localization;BP:organic substance transport;BP:protein targeting;BP:establishment of protein localization;BP:biological_process;BP:protein localizati…	GO:0006479;GO:0008104;GO:0061024;GO:0044281;GO:0071840;GO:0044710;GO:0070727;GO:0033036;GO:0071702;GO:0006605;GO:0045184;GO:0008150;GO:0072657;GO:0043436;GO:0046128;GO:0046483;GO:1901564;GO:0006575;GO:0019538;GO:0006612;GO:0006807;GO:0046499;GO:0046498;GO:0044267;GO:0044260;GO:0097164;GO:0006886;GO:0016043;GO:0044699;GO:0032259;GO:0006810;GO:0043412;GO:0036211;GO:0044802;GO:0008152;GO:0051234;GO:…	K00587	ICMT, STE14	map00900	Terpenoid backbone biosynthesis	COG2020	O:Posttranslational modification, protein turnover, chaperones	PF04140.11;PF04191.10	ICMT;PEMT	Isoprenylcysteine carboxyl methyltransferase;Phospholipid methyltransferase	ER	1	8	31.9	High
ENSP00000265734.4	pep chromosome:GRCh38:7:92604921:92833917:-1 gene:ENSG00000105810.9 transcript:ENST00000265734.8 gene_biotype:protein_coding transcript_biotype:protein_coding gene_symbol:CDK6 description:cyclin dependent kinase 6 [Source:HGNC Symbol;Acc:HGNC:1777]	1.28295	0.359466	0.1502	up	no	1.28	0.9977	1	0.933	1.06	1.149	1.588	1.103	BP:regulation of metabolic process;BP:regulation of erythrocyte differentiation;BP:negative regulation of response to stimulus;BP:G1/S transition of mitotic cell cycle;BP:negative regulation of epithelial cell proliferation;BP:regulation of homeostatic process;BP:signal transduction;BP:cell surface receptor signaling pathway;BP:Notch signaling pathway;BP:negative regulation of cell cycle;BP:posit…	GO:0019222;GO:0045646;GO:0048585;GO:0000082;GO:0050680;GO:0032844;GO:0007165;GO:0007166;GO:0007219;GO:0045786;GO:0010604;GO:0043207;GO:0071704;GO:0009615;GO:0021542;GO:0002068;GO:0048146;GO:0048518;GO:0048519;GO:0002066;GO:0045668;GO:0002064;GO:0042127;GO:0030217;GO:0060255;GO:0048468;GO:0046649;GO:0051707;GO:1903707;GO:0051704;GO:0065008;GO:0009607;GO:0009605;GO:0002376;GO:0019538;GO:0090342;GO:…	K02091	CDK6	map04110;map05206;map05162;map04115;map05212;map05161;map05200;map05218;map05220;map05214;map05224;map05203;map04151;map05223;map05222	Cell cycle;MicroRNAs in cancer;Measles;p53 signaling pathway;Pancreatic cancer;Hepatitis B;Pathways in cancer;Melanoma;Chronic myeloid leukemia;Glioma;Breast cancer;Viral carcinogenesis;PI3K-Akt signaling pathway;Non-small cell lung cancer;Small cell lung cancer	------	------	PF00069.22;PF07714.14;PF01636.20	Pkinase;Pkinase_Tyr;APH	Protein kinase domain;Protein tyrosine kinase;Phosphotransferase enzyme family	cytoplasmic	4	23	36.9	High
ENSP00000368305.4	pep chromosome:GRCh38:20:5544404:5611026:-1 gene:ENSG00000125772.12 transcript:ENST00000379019.5 gene_biotype:protein_coding transcript_biotype:protein_coding gene_symbol:GPCPD1 description:glycerophosphocholine phosphodiesterase 1 [Source:HGNC Symbol;Acc:HGNC:26957]	0.986911	-0.019008	0.8937	no change	no	1.131	1.146	1	1.136	1.301	1.048	1.246	1.098	BP:cellular monovalent inorganic anion homeostasis;BP:cellular homeostasis;BP:glycerophospholipid metabolic process;BP:ion homeostasis;BP:cellular anion homeostasis;BP:striated muscle tissue development;BP:inorganic ion homeostasis;BP:trivalent inorganic anion homeostasis;BP:cellular lipid catabolic process;BP:cellular phosphate ion homeostasis;BP:cellular lipid metabolic process;BP:single-organi…	GO:0030320;GO:0019725;GO:0006650;GO:0050801;GO:0030002;GO:0014706;GO:0098771;GO:0072506;GO:0044242;GO:0030643;GO:0044255;GO:0044699;GO:0046434;GO:0009395;GO:0044710;GO:0072505;GO:0072502;GO:0007519;GO:0006796;GO:0016042;GO:0071704;GO:0042592;GO:0072501;GO:0065007;GO:1901575;GO:0019637;GO:0065008;GO:0046503;GO:0032502;GO:0006644;GO:0009987;GO:0006629;GO:0044238;GO:0006793;GO:0009888;GO:0055062;GO:…	K18695	GPCPD1	map00564;map05231	Glycerophospholipid metabolism;Choline metabolism in cancer	COG0584	C:Energy production and conversion	PF03009.14;PF00686.16	GDPD;CBM_20	Glycerophosphoryl diester phosphodiesterase family;Starch binding domain	cytoplasmic	1	2	76	High
ENSP00000297504.6	pep chromosome:GRCh38:7:151028450:151045562:1 gene:ENSG00000197150.12 transcript:ENST00000297504.10 gene_biotype:protein_coding transcript_biotype:protein_coding gene_symbol:ABCB8 description:ATP binding cassette subfamily B member 8 [Source:HGNC Symbol;Acc:HGNC:49]	1.10055	0.138229	0.101	no change	no	1.193	1.084	1	1.079	1.172	1.205	1.206	1.167	BP:single-organism process;BP:localization;BP:biological_process;BP:transport;BP:cellular process;BP:single-organism transport;BP:single-organism cellular process;BP:establishment of localization;BP:transmembrane transport;BP:single-organism localization;CC:organelle inner membrane;CC:ATPase dependent transmembrane transport complex;CC:intracellular organelle;CC:non-membrane-bounded organelle;CC:…	GO:0044699;GO:0051179;GO:0008150;GO:0006810;GO:0009987;GO:0044765;GO:0044763;GO:0051234;GO:0055085;GO:1902578;GO:0019866;GO:0098533;GO:0043229;GO:0043228;GO:0043226;GO:0005575;GO:0031090;GO:0016020;GO:0044444;GO:0044459;GO:0044446;GO:1902495;GO:1902494;GO:1990351;GO:0031966;GO:1904949;GO:0043234;GO:0043190;GO:0032991;GO:0043232;GO:0005730;GO:0044464;GO:0005743;GO:0098797;GO:0098796;GO:0044428;GO:…	K05655	ABCB8	map02010	ABC transporters	COG1132	V:Defense mechanisms	PF00664.20;PF00005.24;PF02463.16	ABC_membrane;ABC_tran;SMC_N	ABC transporter transmembrane region;ABC transporter;RecF/RecN/SMC N terminal domain	mitochondrial	1	2	79.9	Medium
ENSP00000344393.4	pep chromosome:GRCh38:14:74713144:74738620:1 gene:ENSG00000119616.11 transcript:ENST00000341162.8 gene_biotype:protein_coding transcript_biotype:protein_coding gene_symbol:FCF1 description:FCF1, rRNA-processing protein [Source:HGNC Symbol;Acc:HGNC:20220]	0.880992	-0.1828	0.3764	no change	no	1.066	1.21	1	1.414	1.216	0.973	0.994	1.23	BP:nucleic acid phosphodiester bond hydrolysis;BP:cleavage involved in rRNA processing;BP:endonucleolytic cleavage of tricistronic rRNA transcrip;BP:endonucleolytic cleavage involved in rRNA processing;BP:cellular macromolecule metabolic process;BP:organic substance metabolic process;BP:organic cyclic compound metabolic process;BP:RNA metabolic process;BP:nucleobase-containing compound metabolic …	GO:0090305;GO:0000469;GO:0000479;GO:0000478;GO:0044260;GO:0071704;GO:1901360;GO:0016070;GO:0006139;GO:0009987;GO:0006725;GO:0008150;GO:0008152;GO:0000447;GO:0044238;GO:0046483;GO:0090502;GO:0090304;GO:0090501;GO:0034641;GO:0044237;GO:0043170;GO:0006807;GO:0000480;GO:0032040;GO:0044464;GO:0030684;GO:0043226;GO:0043229;GO:0043228;GO:0005575;GO:0005730;GO:0030529;GO:0005654;GO:0032991;GO:0043232;GO:…	K14566	UTP24, FCF1	map03008	Ribosome biogenesis in eukaryotes	COG1412	R:General function prediction only	PF04900.9	Fcf1	Fcf1	nuclear	1	6	23.4	Medium
ENSP00000401888.2	pep chromosome:GRCh38:3:12583798:12664148:-1 gene:ENSG00000132155.11 transcript:ENST00000442415.6 gene_biotype:protein_coding transcript_biotype:protein_coding gene_symbol:RAF1 description:Raf-1 proto-oncogene, serine/threonine kinase [Source:HGNC Symbol;Acc:HGNC:9829]	1.21519	0.281182	0.000558	up	yes	1.248	1.027	1	1.025	1.055	1.259	1.268	1.218	BP:negative regulation of apoptotic signaling pathway;BP:regulation of extrinsic apoptotic signaling pathway;BP:negative regulation of extrinsic apoptotic signaling pathway;BP:regulation of phosphate metabolic process;BP:regulation of primary metabolic process;BP:regulation of metabolic process;BP:regulation of apoptotic signaling pathway;BP:negative regulation of response to stimulus;BP:positive…	GO:2001234;GO:2001236;GO:2001237;GO:0019220;GO:0080090;GO:0019222;GO:2001233;GO:0048585;GO:0048584;GO:0048583;GO:0032147;GO:0008104;GO:0007165;GO:0007166;GO:0007167;GO:0007169;GO:0071840;GO:0010604;GO:0009968;GO:0009966;GO:0009967;GO:0035773;GO:0009612;GO:0046879;GO:0048513;GO:0044093;GO:0048518;GO:0048519;GO:0033036;GO:0042127;GO:0038179;GO:1903508;GO:0060255;GO:0060548;GO:0045859;GO:0045184;GO:…	K04366	RAF1	map05214;map05215;map05164;map04650;map05210;map05211;map05160;map05161;map04015;map04014;map04540;map05218;map04010;map04012;map04370;map05219;map04072;map04071;map04210;map05212;map04810;map05213;map04720;map04921;map05034;map04726;map05221;map04722;map05223;map04140;map04666;map05152;map04664;map04510;map04660;map05200;map04550;map04270;map04068;map04910;map04662;map04022;map04360;map04062;map…	Glioma;Prostate cancer;Influenza A;Natural killer cell mediated cytotoxicity;Colorectal cancer;Renal cell carcinoma;Hepatitis C;Hepatitis B;Rap1 signaling pathway;Ras signaling pathway;Gap junction;Melanoma;MAPK signaling pathway;ErbB signaling pathway;VEGF signaling pathway;Bladder cancer;Phospholipase D signaling pathway;Sphingolipid signaling pathway;Apoptosis;Pancreatic cancer;Regulation of a…	------	------	PF07714.14;PF00069.22;PF02196.12;PF00130.19;PF14531.3	Pkinase_Tyr;Pkinase;RBD;C1_1;Kinase-like	Protein tyrosine kinase;Protein kinase domain;Raf-like Ras-binding domain;Phorbol esters/diacylglycerol binding domain;Kinase-like	cytoplasmic	1	5	75.3	High
ENSP00000254722.4	pep chromosome:GRCh38:17:1762060:1777565:1 gene:ENSG00000132386.11 transcript:ENST00000254722.9 gene_biotype:protein_coding transcript_biotype:protein_coding gene_symbol:SERPINF1 description:serpin family F member 1 [Source:HGNC Symbol;Acc:HGNC:8824]	1.03946	0.055837	0.835	no change	no	1.159	1.115	1	1.319	1.026	1.18	1.445	0.853	BP:response to cobalt ion;BP:regulation of neuron projection development;BP:regulation of metabolic process;BP:negative regulation of reproductive process;BP:short-term memory;BP:regulation of reproductive process;BP:regulation of response to stimulus;BP:memory;BP:behavior;BP:learning or memory;BP:negative regulation of defense response;BP:cellular response to metal ion;BP:regulation of cell proj…	GO:0032025;GO:0010975;GO:0019222;GO:2000242;GO:0007614;GO:2000241;GO:0048583;GO:0007613;GO:0007610;GO:0007611;GO:0031348;GO:0071248;GO:0031344;GO:0031347;GO:0031346;GO:0050728;GO:0010605;GO:0010447;GO:0050727;GO:0048511;GO:0048513;GO:0071331;GO:0010720;GO:0071333;GO:0048518;GO:0048519;GO:0048585;GO:0042127;GO:0060255;GO:0060548;GO:0050680;GO:0030162;GO:0010976;GO:0010038;GO:0007568;GO:0010035;GO:…	K19614	SERPINF1, PEDF	map04310	Wnt signaling pathway	COG4826	O:Posttranslational modification, protein turnover, chaperones	PF00079.17	Serpin	Serpin	ER	1	3	46.3	High
ENSP00000398837.1	pep chromosome:GRCh38:19:35718019:35738878:1 gene:ENSG00000272333.5 transcript:ENST00000420124.2 gene_biotype:protein_coding transcript_biotype:protein_coding gene_symbol:KMT2B description:lysine methyltransferase 2B [Source:HGNC Symbol;Acc:HGNC:15840]	0.959483	-0.059671	0.7142	no change	no	1.113	1.16	1	1.345	1.136	1.227	1.111	1.002	BP:protein methylation;BP:regulation of primary metabolic process;BP:regulation of metabolic process;BP:memory;BP:behavior;BP:learning or memory;BP:regulation of histone H3-K4 methylation;BP:regulation of histone modification;BP:cellular component organization or biogenesis;BP:single-organism metabolic process;BP:negative regulation of macromolecule metabolic process;BP:positive regulation of mac…	GO:0006479;GO:0080090;GO:0019222;GO:0007613;GO:0007610;GO:0007611;GO:0051569;GO:0031056;GO:0071840;GO:0044710;GO:0010605;GO:0010604;GO:0048869;GO:0040029;GO:0018193;GO:0048511;GO:0016458;GO:0048518;GO:0048519;GO:0016571;GO:0060255;GO:0003006;GO:0031060;GO:0022412;GO:2001141;GO:0003008;GO:0044702;GO:0044707;GO:0018205;GO:0044708;GO:0080182;GO:0019538;GO:0009892;GO:0009893;GO:0022602;GO:0009891;GO:…	K14959	MLL4	map00310	Lysine degradation	COG2940	R:General function prediction only	PF00856.25;PF05965.11;PF00628.26;PF05964.11;PF02008.17;PF13771.3;PF13832.3	SET;FYRC;PHD;FYRN;zf-CXXC;zf-HC5HC2H;zf-HC5HC2H_2	SET domain;F/Y rich C-terminus;PHD-finger;F/Y-rich N-terminus;CXXC zinc finger domain;PHD-like zinc-binding domain;PHD-zinc-finger like domain	cytoplasmic	1	0	293.3	Medium
ENSP00000269445.6	pep chromosome:GRCh38:18:49041474:49460802:-1 gene:ENSG00000141627.13 transcript:ENST00000269445.10 gene_biotype:protein_coding transcript_biotype:protein_coding gene_symbol:DYM description:dymeclin [Source:HGNC Symbol;Acc:HGNC:21317]	1.307	0.386256	0.2058	up	no	1.287	0.9847	1	1.084	0.87	1.24	1.637	0.983	BP:bone development;BP:cellular component organization or biogenesis;BP:cellular component organization;BP:animal organ development;BP:single-organism process;BP:developmental process;BP:cellular process;BP:single-organism developmental process;BP:biological_process;BP:organelle organization;BP:Golgi organization;BP:anatomical structure development;CC:intracellular organelle;CC:membrane-bounded o…	GO:0060348;GO:0071840;GO:0016043;GO:0048513;GO:0044699;GO:0032502;GO:0009987;GO:0044767;GO:0008150;GO:0006996;GO:0007030;GO:0048856;GO:0043229;GO:0043227;GO:0043226;GO:0016020;GO:0005794;GO:0043231;GO:0044464;GO:0005575;GO:0044444;GO:0044424;GO:0019899;GO:0003674;GO:0005488;GO:0005515	------	------	------	------	------	------	PF09742.6;PF12722.4	Dymeclin;Hid1	Dyggve-Melchior-Clausen syndrome protein;High-temperature-induced dauer-formation protein	cytoplasmic	1	3	75.9	High
ENSP00000341422.4	pep chromosome:GRCh38:3:48989889:49007115:1 gene:ENSG00000178467.18 transcript:ENST00000343546.8 gene_biotype:protein_coding transcript_biotype:protein_coding gene_symbol:P4HTM description:prolyl 4-hydroxylase, transmembrane [Source:HGNC Symbol;Acc:HGNC:28858]	1.0133	0.019058	0.8995	no change	no	1.143	1.128	1	1.342	1.043	1.179	1.126	1.124	BP:metabolic process;BP:regulation of homeostatic process;BP:regulation of biological process;BP:single-organism metabolic process;BP:regulation of erythrocyte differentiation;BP:biological regulation;BP:regulation of immune system process;BP:regulation of biological quality;BP:regulation of developmental process;BP:regulation of cellular process;BP:regulation of cell differentiation;BP:biologica…	GO:0008152;GO:0032844;GO:0050789;GO:0044710;GO:0045646;GO:0065007;GO:0002682;GO:0065008;GO:0050793;GO:0050794;GO:0045595;GO:0008150;GO:0051239;GO:1903706;GO:0055114;GO:0044699;GO:2000026;GO:0045637;GO:0016020;GO:0044464;GO:0031224;GO:0031090;GO:0016021;GO:0044432;GO:0098588;GO:0044446;GO:0005789;GO:0005575;GO:0044444;GO:0044424;GO:0044425;GO:0044422;GO:0030246;GO:0003674;GO:0048029;GO:0016491;GO:…	K06711	PH-4	------	------	------	------	PF13640.3;PF13499.3;PF00036.29	2OG-FeII_Oxy_3;EF-hand_7;EF-hand_1	2OG-F;EF-hand domain pair;EF hand	cytoplasmic	1	3	63.1	High
ENSP00000358896.3	pep chromosome:GRCh38:10:102869470:102901899:1 gene:ENSG00000214435.8 transcript:ENST00000369880.8 gene_biotype:protein_coding transcript_biotype:protein_coding gene_symbol:AS3MT description:arsenite methyltransferase [Source:HGNC Symbol;Acc:HGNC:17452]	1.18786	0.248366	0.02916	no change	yes	1.233	1.038	1	1.08	1.035	1.272	1.301	1.127	BP:carboxylic acid metabolic process;BP:xenobiotic metabolic process;BP:small molecule metabolic process;BP:single-organism process;BP:single-organism metabolic process;BP:organic substance metabolic process;BP:methylation;BP:secondary metabolic process;BP:cellular process;BP:monocarboxylic acid metabolic process;BP:arsonoacetate metabolic process;BP:biological_process;BP:toxin metabolic process;…	GO:0019752;GO:0006805;GO:0044281;GO:0044699;GO:0044710;GO:0071704;GO:0032259;GO:0019748;GO:0009987;GO:0032787;GO:0018872;GO:0008150;GO:0009404;GO:0008152;GO:0043436;GO:0006082;GO:0044237;GO:0044763;GO:0043229;GO:0043227;GO:0043226;GO:0005739;GO:0043231;GO:0005829;GO:0044464;GO:0005575;GO:0044444;GO:0044424;GO:0003674;GO:0008168;GO:0016740;GO:0016741;GO:0008757;GO:0003824;GO:0030792;GO:0030791	K07755	AS3MT	------	------	------	------	PF13847.3;PF13649.3;PF08241.9;PF01209.15;PF08242.9;PF13489.3;PF01135.16	Methyltransf_31;Methyltransf_25;Methyltransf_11;Ubie_methyltran;Methyltransf_12;Methyltransf_23;PCMT	Methyltransferase domain;Methyltransferase domain;Methyltransferase domain;ubiE/COQ5 methyltransferase family;Methyltransferase domain;Methyltransferase domain;Protein-L-isoaspartat	cytoplasmic	1	3	41.7	Medium
ENSP00000360593.3	pep chromosome:GRCh38:1:52684449:52698347:-1 gene:ENSG00000162377.6 transcript:ENST00000371538.5 gene_biotype:protein_coding transcript_biotype:protein_coding gene_symbol:COA7 description:cytochrome c oxidase assembly factor 7 (putative) [Source:HGNC Symbol;Acc:HGNC:25716]	1.23425	0.303637	0.156	up	no	1.254	1.016	1	0.844	1.203	1.197	1.427	1.137	CC:cellular_component;CC:organelle envelope lumen;CC:cell part;CC:membrane-enclosed lumen;CC:intracellular organelle part;CC:cytoplasmic part;CC:mitochondrial part;CC:intracellular part;CC:mitochondrial intermembrane space;CC:organelle part;	GO:0005575;GO:0031970;GO:0044464;GO:0031974;GO:0044446;GO:0044444;GO:0044429;GO:0044424;GO:0005758;GO:0044422	K18180	COA7, SELRC1, RESA1	------	------	COG0790	R:General function prediction only	PF08238.9	Sel1	Sel1 repeat	cytoplasmic	2	16	25.7	High
ENSP00000252250.6	pep chromosome:GRCh38:12:52468516:52473805:-1 gene:ENSG00000170465.10 transcript:ENST00000252250.7 gene_biotype:protein_coding transcript_biotype:protein_coding gene_symbol:KRT6C description:keratin 6C [Source:HGNC Symbol;Acc:HGNC:20406]	1.342	0.42439	0.3387	up	no	1.3	0.9687	1	1.016	0.89	1.126	1.889	0.885	BP:regulation of cell proliferation;BP:macromitophagy;BP:regulation of response to external stimulus;BP:macroautophagy;BP:organelle disassembly;BP:mitophagy in response to mitochondrial depolarization;BP:regulation of response to stress;BP:regulation of immune effector process;BP:mitochondrion organization;BP:anatomical structure morphogenesis;BP:regulation of biological process;BP:single-organis…	GO:0042127;GO:0000423;GO:0032101;GO:0016236;GO:1903008;GO:0098779;GO:0080134;GO:0002697;GO:0007005;GO:0009653;GO:0050789;GO:0044699;GO:0050688;GO:0044712;GO:0002009;GO:0044710;GO:0050691;GO:0048869;GO:0009611;GO:0016043;GO:0048583;GO:0065007;GO:0071840;GO:0048729;GO:0048518;GO:0002682;GO:0098792;GO:0008284;GO:0030154;GO:0061726;GO:0002831;GO:0006914;GO:0009987;GO:0009888;GO:0042060;GO:0050794;GO:…	K07605	KRT2	------	------	------	------	PF00038.18;PF16208.2;PF07926.9;PF10473.6	Filament;Keratin_2_head;TPR_MLP1_2;CENP-F_leu_zip	Intermediate filament protein;Keratin type II head;TPR/MLP1/MLP2-like protein;Leucine-rich repeats of kinetochore protein Cenp-F/LEK1	mitochondrial	5	30	60	High
ENSP00000259469.4	pep chromosome:GRCh38:9:124857883:124861957:-1 gene:ENSG00000136942.15 transcript:ENST00000348462.6 gene_biotype:protein_coding transcript_biotype:protein_coding gene_symbol:RPL35 description:ribosomal protein L35 [Source:HGNC Symbol;Acc:HGNC:10344]	1.00708	0.010178	0.9441	no change	no	1.138	1.13	1	1.133	1.257	1.016	1.135	1.262	BP:protein localization;BP:membrane organization;BP:organic cyclic compound biosynthetic process;BP:cellular component organization or biogenesis;BP:organic cyclic compound catabolic process;BP:cellular macromolecule localization;BP:macromolecule localization;BP:rRNA processing;BP:ncRNA processing;BP:protein targeting;BP:establishment of protein localization;BP:maturation of LSU-rRNA from tricist…	GO:0008104;GO:0061024;GO:1901362;GO:0071840;GO:1901361;GO:0070727;GO:0033036;GO:0006364;GO:0034470;GO:0006605;GO:0045184;GO:0000463;GO:0072657;GO:0046483;GO:0019438;GO:0006613;GO:0006612;GO:0006614;GO:0006807;GO:0000470;GO:0034660;GO:1901576;GO:1901575;GO:0044265;GO:0044260;GO:0006886;GO:0016043;GO:1901360;GO:0018130;GO:0006810;GO:0046700;GO:0019439;GO:0044802;GO:0008152;GO:0034654;GO:0034655;GO:…	K02918	RP-L35e, RPL35	map03010	Ribosome	COG0255	J:Translation, ribosomal structure and biogenesis	PF00831.20	Ribosomal_L29	Ribosomal L29 protein	cytoplasmic	5	40	14.5	High
ENSP00000367817.3	pep chromosome:GRCh38:7:131500271:131556628:-1 gene:ENSG00000128567.17 transcript:ENST00000378555.8 gene_biotype:protein_coding transcript_biotype:protein_coding gene_symbol:PODXL description:podocalyxin like [Source:HGNC Symbol;Acc:HGNC:9171]	1.21073	0.275879	0.05438	up	no	1.241	1.025	1	1.125	0.951	1.167	1.194	1.362	BP:cell development;BP:regulation of cell projection assembly;BP:regulation of cell projection organization;BP:positive regulation of cell adhesion;BP:cellular developmental process;BP:positive regulation of biological process;BP:negative regulation of biological process;BP:epithelial cell development;BP:regulation of cellular component organization;BP:cell motility;BP:negative regulation of cell…	GO:0048468;GO:0060491;GO:0031344;GO:0045785;GO:0048869;GO:0048518;GO:0048519;GO:0002064;GO:0051128;GO:0048870;GO:0007162;GO:0002376;GO:0032530;GO:0032534;GO:0006928;GO:0050789;GO:0065007;GO:0016477;GO:0048646;GO:0050794;GO:0008150;GO:2000145;GO:2000147;GO:0030155;GO:0035148;GO:0072310;GO:0044699;GO:0072015;GO:0032502;GO:0009987;GO:0040012;GO:0033630;GO:0032879;GO:0050900;GO:0048856;GO:0022407;GO:…	K06817	PODXL	------	------	------	------	PF06365.9	CD34_antigen	CD34/Podocalyxin family	plasma membrane	4	10	58.6	High
ENSP00000408617.2	pep chromosome:GRCh38:7:18496303:18996062:1 gene:ENSG00000048052.21 transcript:ENST00000441542.6 gene_biotype:protein_coding transcript_biotype:protein_coding gene_symbol:HDAC9 description:histone deacetylase 9 [Source:HGNC Symbol;Acc:HGNC:14065]	1.24579	0.317058	0.1481	up	no	1.257	1.009	1	0.851	1.177	1.31	1.4	1.061	BP:regulation of primary metabolic process;BP:regulation of metabolic process;BP:protein deacetylation;BP:positive regulation of epithelial cell migration;BP:positive regulation of sprouting angiogenesis;BP:regulation of sprouting angiogenesis;BP:histone H4 deacetylation;BP:histone H3 deacetylation;BP:cellular response to stimulus;BP:negative regulation of macromolecule metabolic process;BP:cellu…	GO:0080090;GO:0019222;GO:0006476;GO:0010634;GO:1903672;GO:1903670;GO:0070933;GO:0070932;GO:0051716;GO:0010605;GO:0071840;GO:0018193;GO:0048513;GO:0048518;GO:0048519;GO:0016202;GO:0060255;GO:0043535;GO:0046649;GO:2001141;GO:0043434;GO:0010033;GO:0010632;GO:0018205;GO:0010243;GO:0002376;GO:0019538;GO:0051272;GO:0016569;GO:0009892;GO:0009890;GO:0006950;GO:0030335;GO:0045321;GO:0010629;GO:0034983;GO:…	K11409	HDAC9	map05034;map05203	Alcoholism;Viral carcinogenesis	COG0123;COG0123	B:Chromatin structure and dynamics;Q:Secondary metabolites biosynthesis, transport and catabolism	PF00850.16;PF12203.5	Hist_deacetyl;HDAC4_Gln	Histone deacetylase domain;Glutamine rich N terminal domain of histone deacetylase 4	cytoplasmic	1	1	117.5	Medium
ENSP00000427246.1	pep chromosome:GRCh38:4:185457746:185471744:-1 gene:ENSG00000168491.10 transcript:ENST00000510617.5 gene_biotype:protein_coding transcript_biotype:protein_coding gene_symbol:CCDC110 description:coiled-coil domain containing 110 [Source:HGNC Symbol;Acc:HGNC:28504]	1.04054	0.057333	0.508	no change	no	1.155	1.11	1	1.202	1.128	1.181	1.115	1.17	CC:Golgi apparatus;CC:intracellular membrane-bounded organelle;CC:intracellular non-membrane-bounded organelle;CC:nucleolus;CC:cell part;CC:intracellular organelle;CC:cellular_component;CC:cytoplasmic part;CC:non-membrane-bounded organelle;CC:intracellular part;CC:nuclear part;CC:membrane-bounded organelle;CC:organelle;CC:organelle part;CC:intracellular organelle part;MF:molecular_function;MF:bin…	GO:0005794;GO:0043231;GO:0043232;GO:0005730;GO:0044464;GO:0043229;GO:0005575;GO:0044444;GO:0043228;GO:0044424;GO:0044428;GO:0043227;GO:0043226;GO:0044422;GO:0044446;GO:0003674;GO:0005488;GO:0005515	------	------	------	------	------	------	------	------	------	cytoplasmic	2	2	96.9	Medium
ENSP00000366098.4	pep chromosome:GRCh38:11:66284580:66289143:-1 gene:ENSG00000174851.16 transcript:ENST00000376901.9 gene_biotype:protein_coding transcript_biotype:protein_coding gene_symbol:YIF1A description:Yip1 interacting factor homolog A, membrane trafficking protein [Source:HGNC Symbol;Acc:HGNC:16688]	1.01333	0.019109	0.9527	no change	no	1.14	1.125	1	0.872	1.503	1.015	0.971	1.435	BP:protein localization;BP:signal transduction;BP:cellular response to stimulus;BP:regulation of biological process;BP:biological regulation;BP:organic substance transport;BP:macromolecule localization;BP:cellular process;BP:transport;BP:regulation of cellular process;BP:IRE1-mediated unfolded protein response;BP:protein transport;BP:response to stress;BP:biological_process;BP:establishment of lo…	GO:0008104;GO:0007165;GO:0051716;GO:0050789;GO:0065007;GO:0071702;GO:0033036;GO:0009987;GO:0006810;GO:0050794;GO:0036498;GO:0015031;GO:0006950;GO:0008150;GO:0051234;GO:0051179;GO:0045184;GO:0016192;GO:0030968;GO:0050896;GO:0033554;GO:0034976;GO:0005789;GO:0043229;GO:0005815;GO:0043227;GO:0043226;GO:0031224;GO:0005575;GO:0031090;GO:0016021;GO:0016020;GO:0044432;GO:0044431;GO:0044430;GO:0005793;GO:…	K20362	YIF1	------	------	COG5197	S:Function unknown	PF03878.12;PF04893.14	YIF1;Yip1	YIF1;Yip1 domain	cytoplasmic	1	5	32	Medium
ENSP00000353373.2	pep chromosome:GRCh38:17:57862976:57903389:-1 gene:ENSG00000180891.13 transcript:ENST00000360238.6 gene_biotype:protein_coding transcript_biotype:protein_coding gene_symbol:CUEDC1 description:CUE domain containing 1 [Source:HGNC Symbol;Acc:HGNC:31350]	0.875	-0.192645	0.332	no change	no	1.057	1.208	1	1.399	1.224	0.939	1.192	1.039	------	------	------	------	------	------	------	------	PF02845.13	CUE	CUE domain	cytoplasmic	1	3	42.2	Medium
ENSP00000276052.6	pep chromosome:GRCh38:X:47223018:47229993:1 gene:ENSG00000102225.16 transcript:ENST00000276052.10 gene_biotype:protein_coding transcript_biotype:protein_coding gene_symbol:CDK16 description:cyclin dependent kinase 16 [Source:HGNC Symbol;Acc:HGNC:8749]	1.24603	0.317341	0.1374	up	no	1.256	1.008	1	0.86	1.165	1.12	1.196	1.452	BP:regulation of peptide transport;BP:regulation of secretion;BP:regulation of transport;BP:regulation of response to stimulus;BP:regulation of homeostatic process;BP:cellular component organization or biogenesis;BP:nitrogen compound transport;BP:hormone secretion;BP:spermatogenesis;BP:signal release;BP:single organism reproductive process;BP:vesicle-mediated transport;BP:protein metabolic proces…	GO:0090087;GO:0051046;GO:0051049;GO:0048583;GO:0032844;GO:0071840;GO:0071705;GO:0046879;GO:0007283;GO:0023061;GO:0044702;GO:0016192;GO:0019538;GO:0031175;GO:0051223;GO:0050789;GO:0030072;GO:0044267;GO:0010646;GO:0050708;GO:0044260;GO:0006887;GO:0016043;GO:0065007;GO:0065008;GO:0070201;GO:0006810;GO:0050796;GO:0050794;GO:0043412;GO:0036211;GO:0008150;GO:0008152;GO:0051234;GO:0046903;GO:0016310;GO:…	K08820	CDK16, PCTK1	------	------	------	------	PF00069.22;PF07714.14;PF14531.3	Pkinase;Pkinase_Tyr;Kinase-like	Protein kinase domain;Protein tyrosine kinase;Kinase-like	cytoplasmic	2	10	63.4	High
ENSP00000370194.4	pep chromosome:GRCh38:6:1623806:2245605:-1 gene:ENSG00000112699.11 transcript:ENST00000380815.5 gene_biotype:protein_coding transcript_biotype:protein_coding gene_symbol:GMDS description:GDP-mannose 4,6-dehydratase [Source:HGNC Symbol;Acc:HGNC:4369]	1.02686	0.038236	0.7552	no change	no	1.147	1.117	1	1.293	1.057	1.175	1.139	1.127	BP:GDP-mannose metabolic process;BP:cellular biosynthetic process;BP:cellular nitrogen compound metabolic process;BP:nitrogen compound metabolic process;BP:signal transduction;BP:cell surface receptor signaling pathway;BP:regulation of biological process;BP:organic cyclic compound metabolic process;BP:GDP-L-fucose metabolic process;BP:nucleobase-containing compound metabolic process;BP:Notch sign…	GO:0019673;GO:0044249;GO:0034641;GO:0006807;GO:0007165;GO:0007166;GO:0050789;GO:1901360;GO:0046368;GO:0006139;GO:0007219;GO:1901362;GO:0042350;GO:0042351;GO:0071704;GO:0065007;GO:0018130;GO:0009226;GO:1901576;GO:0009225;GO:0009987;GO:0006725;GO:0050794;GO:0009058;GO:0008150;GO:0008152;GO:0034654;GO:0044271;GO:0046483;GO:0044238;GO:1901137;GO:0044237;GO:0019438;GO:1901135;GO:0005829;GO:0043227;GO:…	K01711	gmd, GMDS	map00520;map00051	Amino sugar and nucleotide sugar metabolism;Fructose and mannose metabolism	COG1089	M:Cell wall/membrane/envelope biogenesis	PF16363.2;PF01370.18;PF04321.14	GDP_Man_Dehyd;Epimerase;RmlD_sub_bind	GDP-mannose 4,6 dehydratase;NAD dependent epimerase/dehydratase family;RmlD substrate binding domain	cytoplasmic	2	11	41.9	High
ENSP00000278025.5	pep chromosome:GRCh38:10:133355158:133358019:-1 gene:ENSG00000148803.12 transcript:ENST00000278025.9 gene_biotype:protein_coding transcript_biotype:protein_coding gene_symbol:FUOM description:fucose mutarotase [Source:HGNC Symbol;Acc:HGNC:24733]	1.10904	0.149311	0.3347	no change	no	1.19	1.073	1	0.956	1.263	1.243	1.233	1.095	BP:regulation of multicellular organismal process;BP:mating behavior;BP:behavior;BP:regulation of cell development;BP:regulation of biological process;BP:single-organism process;BP:fucosylation;BP:regulation of neurogenesis;BP:single-organism metabolic process;BP:regulation of neuron differentiation;BP:negative regulation of multicellular organismal process;BP:negative regulation of nervous syste…	GO:0051239;GO:0007617;GO:0007610;GO:0060284;GO:0050789;GO:0044699;GO:0036065;GO:0050767;GO:0044710;GO:0045664;GO:0051241;GO:0051961;GO:0050768;GO:0045665;GO:0071704;GO:0065007;GO:0010721;GO:0048519;GO:0044281;GO:0060180;GO:0048609;GO:0019098;GO:0050793;GO:0019318;GO:0070085;GO:0044703;GO:0050794;GO:0022414;GO:0045595;GO:0008150;GO:0008152;GO:0044723;GO:0044705;GO:0051705;GO:0051704;GO:0051093;GO:…	K02431	fucU, FUOM	------	------	COG4154	G:Carbohydrate transport and metabolism	PF05025.10	RbsD_FucU	RbsD / FucU transport protein family	extracellular	1	10	16.8	High
ENSP00000349078.6	pep chromosome:GRCh38:1:155308916:155320665:1 gene:ENSG00000160752.14 transcript:ENST00000356657.10 gene_biotype:protein_coding transcript_biotype:protein_coding gene_symbol:FDPS description:farnesyl diphosphate synthase [Source:HGNC Symbol;Acc:HGNC:3631]	1.20898	0.273796	0.07696	up	no	1.238	1.024	1	1.047	1.024	1.158	1.416	1.139	BP:isoprenoid biosynthetic process;BP:geranyl diphosphate biosynthetic process;BP:geranyl diphosphate metabolic process;BP:cellular biosynthetic process;BP:small molecule metabolic process;BP:small molecule biosynthetic process;BP:organic cyclic compound biosynthetic process;BP:single-organism process;BP:single-organism metabolic process;BP:single-organism biosynthetic process;BP:cholesterol bios…	GO:0008299;GO:0033384;GO:0033383;GO:0044249;GO:0044281;GO:0044283;GO:1901362;GO:0044699;GO:0044710;GO:0044711;GO:0006695;GO:0071704;GO:1901360;GO:0006796;GO:1902652;GO:0008202;GO:1902653;GO:0019637;GO:0051704;GO:0045338;GO:0006694;GO:0016126;GO:0006644;GO:0016125;GO:0006629;GO:1901576;GO:0006721;GO:0006720;GO:0046165;GO:0009987;GO:0045337;GO:0009058;GO:0044764;GO:0008150;GO:0008152;GO:0044403;GO:…	K00787	FDPS	map05166;map05164;map00900	HTLV-I infection;Influenza A;Terpenoid backbone biosynthesis	COG0142	H:Coenzyme transport and metabolism	PF00348.14	polyprenyl_synt	Polyprenyl synthetase	mitochondrial	11	34	48.2	High
ENSP00000409996.2	pep chromosome:GRCh38:11:77066993:77124495:1 gene:ENSG00000149260.17 transcript:ENST00000456580.6 gene_biotype:protein_coding transcript_biotype:protein_coding gene_symbol:CAPN5 description:calpain 5 [Source:HGNC Symbol;Acc:HGNC:1482]	1.10521	0.144326	0.05523	no change	no	1.187	1.074	1	1.112	1.11	1.22	1.189	1.151	------	------	------	------	------	------	------	------	PF00648.18;PF01067.19;PF00168.27	Peptidase_C2;Calpain_III;C2	Calpain family cysteine protease;Calpain large subunit, domain III;C2 domain	cytoplasmic	2	5	77.4	High
ENSP00000291900.2	pep chromosome:GRCh38:9:128729786:128771927:-1 gene:ENSG00000160445.11 transcript:ENST00000291900.7 gene_biotype:protein_coding transcript_biotype:protein_coding gene_symbol:ZER1 description:zyg-11 related cell cycle regulator [Source:HGNC Symbol;Acc:HGNC:30960]	1.03058	0.04345	0.6121	no change	no	1.146	1.112	1	1.185	1.152	1.147	1.188	1.104	BP:regulation of primary metabolic process;BP:regulation of metabolic process;BP:regulation of cellular metabolic process;BP:regulation of ubiquitin-protein transferase activity;BP:regulation of biological process;BP:regulation of protein metabolic process;BP:regulation of protein modification by small protein conjugation or removal;BP:biological regulation;BP:regulation of protein modification p…	GO:0080090;GO:0019222;GO:0031323;GO:0051438;GO:0050789;GO:0051246;GO:1903320;GO:0065007;GO:0031399;GO:0031396;GO:0065009;GO:0060255;GO:0050790;GO:0050794;GO:0008150;GO:0032268;GO:0051338;GO:1902494;GO:1990234;GO:0031461;GO:0031462;GO:0043234;GO:0032991;GO:0044464;GO:0000151;GO:0005575;GO:0044424;GO:0003674;GO:0019787;GO:0016740;GO:0003824;GO:0004842	K10350	ZYG11	------	------	------	------	------	------	------	cytoplasmic	5	8	88.1	High
ENSP00000264933.4	pep chromosome:GRCh38:5:271646:314974:1 gene:ENSG00000249915.8 transcript:ENST00000264933.9 gene_biotype:protein_coding transcript_biotype:protein_coding gene_symbol:PDCD6 description:programmed cell death 6 [Source:HGNC Symbol;Acc:HGNC:8765]	1.1928	0.254346	0.06782	no change	no	1.225	1.027	1	0.947	1.134	1.286	1.279	1.111	BP:protein localization;BP:regulation of primary metabolic process;BP:regulation of metabolic process;BP:positive regulation of epithelial cell proliferation;BP:cellular response to heat;BP:regulation of response to stimulus;BP:negative regulation of protein kinase B signaling;BP:signal transduction;BP:cell surface receptor signaling pathway;BP:enzyme linked receptor protein signaling pathway;BP:…	GO:0008104;GO:0080090;GO:0019222;GO:0050679;GO:0034605;GO:0048583;GO:0051898;GO:0007165;GO:0007166;GO:0007167;GO:0007169;GO:0051896;GO:0051716;GO:0009968;GO:0009966;GO:0044093;GO:0048518;GO:0048519;GO:0033036;GO:0048585;GO:0042127;GO:0060255;GO:0045184;GO:0042221;GO:0032268;GO:0030162;GO:0010038;GO:0010035;GO:0010634;GO:0010632;GO:0019538;GO:0051272;GO:0033554;GO:0009893;GO:0022603;GO:1901342;GO:…	------	------	------	------	------	------	PF00036.29;PF13499.3;PF13405.3;PF13833.3;PF13202.3	EF-hand_1;EF-hand_7;EF-hand_6;EF-hand_8;EF-hand_5	EF hand;EF-hand domain pair;EF-hand domain;EF-hand domain pair;EF hand	cytoplasmic	2	13	21.9	High
ENSP00000262932.3	pep chromosome:GRCh38:7:100119634:100125508:1 gene:ENSG00000166997.8 transcript:ENST00000262932.5 gene_biotype:protein_coding transcript_biotype:protein_coding gene_symbol:CNPY4 description:canopy FGF signaling regulator 4 [Source:HGNC Symbol;Acc:HGNC:28631]	1.20903	0.273848	0.02743	up	yes	1.232	1.019	1	0.927	1.131	1.197	1.264	1.236	CC:cellular_component;CC:extracellular region;MF:molecular_function;MF:binding;MF:protein binding;MF:receptor binding;	GO:0005575;GO:0005576;GO:0003674;GO:0005488;GO:0005515;GO:0005102	------	------	------	------	------	------	PF11938.5	DUF3456	TLR4 regulator and MIR-interacting MSAP	extracellular	2	10	28.3	High
ENSP00000310338.4	pep chromosome:GRCh38:12:31959415:31993107:1 gene:ENSG00000174718.12 transcript:ENST00000312561.9 gene_biotype:protein_coding transcript_biotype:protein_coding gene_symbol:RESF1 description:retroelement silencing factor 1 [Source:HGNC Symbol;Acc:HGNC:25559]	1.1449	0.195221	0.3913	no change	no	1.201	1.049	1	1.051	1.095	1.188	1.479	0.937	------	------	------	------	------	------	------	------	PF15395.3	DUF4617	Domain of unknown function	nuclear	1	0	194.7	Medium
ENSP00000284116.4	pep chromosome:GRCh38:17:59220511:59275970:1 gene:ENSG00000153982.11 transcript:ENST00000284116.9 gene_biotype:protein_coding transcript_biotype:protein_coding gene_symbol:GDPD1 description:glycerophosphodiester phosphodiesterase domain containing 1 [Source:HGNC Symbol;Acc:HGNC:20883]	1.17085	0.227556	0.03424	no change	yes	1.213	1.036	1	1.015	1.093	1.285	1.122	1.231	BP:single-organism process;BP:single-organism metabolic process;BP:organic substance metabolic process;BP:lipid metabolic process;BP:biological_process;BP:metabolic process;BP:primary metabolic process;CC:cytoplasm;CC:integral component of membrane;CC:intrinsic component of membrane;CC:cell part;CC:cellular_component;CC:intracellular part;CC:membrane part;MF:phosphoric ester hydrolase activity;MF…	GO:0044699;GO:0044710;GO:0071704;GO:0006629;GO:0008150;GO:0008152;GO:0044238;GO:0005737;GO:0016021;GO:0031224;GO:0044464;GO:0005575;GO:0044424;GO:0044425;GO:0042578;GO:0003674;GO:0005488;GO:0043169;GO:0008081;GO:0043167;GO:0046872;GO:0016787;GO:0016788;GO:0003824;GO:0008889	------	------	------	------	COG0584	C:Energy production and conversion	PF03009.14	GDPD	Glycerophosphoryl diester phosphodiesterase family	Golgi apparatus	1	5	36.1	Medium
ENSP00000466321.1	pep chromosome:GRCh38:17:41688887:41691212:1 gene:ENSG00000173812.11 transcript:ENST00000591776.5 gene_biotype:protein_coding transcript_biotype:protein_coding gene_symbol:EIF1 description:eukaryotic translation initiation factor 1 [Source:HGNC Symbol;Acc:HGNC:3249]	1.0652	0.091121	0.3629	no change	no	1.16	1.089	1	1.041	1.225	1.158	1.159	1.162	BP:regulation of primary metabolic process;BP:regulation of metabolic process;BP:regulation of protein metabolic process;BP:regulation of cellular metabolic process;BP:dosage compensation by inactivation of X chromosome;BP:regulation of biological process;BP:regulation of translational initiation;BP:posttranscriptional regulation of gene expression;BP:regulation of cellular macromolecule biosynth…	GO:0080090;GO:0019222;GO:0051246;GO:0031323;GO:0009048;GO:0050789;GO:0006446;GO:0010608;GO:2000112;GO:0040029;GO:0065007;GO:0031326;GO:0010468;GO:0060255;GO:0009889;GO:0034248;GO:0006417;GO:0006950;GO:0032268;GO:0008150;GO:0051171;GO:0050794;GO:0007549;GO:0050896;GO:0010556;GO:0043226;GO:0043229;GO:0043227;GO:0005737;GO:0005634;GO:0043231;GO:0044464;GO:0005575;GO:0044424;GO:0003674;GO:0005488;GO:…	K03113	EIF1, SUI1	map03013	RNA transport	COG0023	J:Translation, ribosomal structure and biogenesis	PF01253.19	SUI1	Translation initiation factor SUI1	cytoplasmic	2	58	13.6	High
ENSP00000377640.3	pep chromosome:GRCh38:3:101681091:101686718:-1 gene:ENSG00000114391.13 transcript:ENST00000394077.8 gene_biotype:protein_coding transcript_biotype:protein_coding gene_symbol:RPL24 description:ribosomal protein L24 [Source:HGNC Symbol;Acc:HGNC:10325]	1.05109	0.071893	0.5581	no change	no	1.152	1.096	1	1.045	1.244	1.066	1.221	1.17	BP:protein localization;BP:membrane organization;BP:organic cyclic compound biosynthetic process;BP:organic cyclic compound metabolic process;BP:organic cyclic compound catabolic process;BP:cellular macromolecule localization;BP:macromolecule localization;BP:rRNA processing;BP:ncRNA processing;BP:protein targeting;BP:establishment of protein localization;BP:protein localization to membrane;BP:het…	GO:0008104;GO:0061024;GO:1901362;GO:1901360;GO:1901361;GO:0070727;GO:0033036;GO:0006364;GO:0034470;GO:0006605;GO:0045184;GO:0072657;GO:0046483;GO:0019438;GO:0022607;GO:0006613;GO:0006612;GO:0006614;GO:1902626;GO:0006807;GO:0034660;GO:0000027;GO:1901576;GO:1901575;GO:0044265;GO:0044260;GO:0006886;GO:0016043;GO:0065003;GO:0071840;GO:0018130;GO:0006810;GO:0046700;GO:0019439;GO:0044802;GO:0008152;GO:…	K02896	RP-L24e, RPL24	map03010	Ribosome	COG2075	J:Translation, ribosomal structure and biogenesis	PF01246.17	Ribosomal_L24e	Ribosomal protein L24e	cytoplasmic	8	36	17.8	High
ENSP00000352276.4	pep chromosome:GRCh38:1:169795040:169854080:1 gene:ENSG00000000460.17 transcript:ENST00000359326.9 gene_biotype:protein_coding transcript_biotype:protein_coding gene_symbol:C1orf112 description:chromosome 1 open reading frame 112 [Source:HGNC Symbol;Acc:HGNC:25565]	0.994676	-0.007701	0.9577	no change	no	1.121	1.127	1	1.19	1.19	1.201	1.197	0.965	------	------	------	------	------	------	------	------	PF14868.3	DUF4487	Domain of unknown function	cytoplasmic	3	8	96.5	High
ENSP00000273550.7	pep chromosome:GRCh38:11:61964285:61967634:-1 gene:ENSG00000167996.16 transcript:ENST00000273550.12 gene_biotype:protein_coding transcript_biotype:protein_coding gene_symbol:FTH1 description:ferritin heavy chain 1 [Source:HGNC Symbol;Acc:HGNC:3976]	1.06808	0.095016	0.2929	no change	no	1.161	1.087	1	1.107	1.153	1.092	1.234	1.156	BP:establishment of localization;BP:negative regulation of fibroblast proliferation;BP:immune system process;BP:regulation of fibroblast proliferation;BP:immune response;BP:iron ion transport;BP:regulation of biological process;BP:metal ion transport;BP:single-organism process;BP:response to stimulus;BP:transition metal ion transport;BP:intracellular sequestering of iron ion;BP:biological regulat…	GO:0051234;GO:0048147;GO:0002376;GO:0048145;GO:0006955;GO:0006826;GO:0050789;GO:0030001;GO:0044699;GO:0050896;GO:0000041;GO:0006880;GO:0065007;GO:0055114;GO:0048519;GO:0097577;GO:0042127;GO:0008285;GO:0006810;GO:0006812;GO:0006811;GO:0009987;GO:0044710;GO:0051651;GO:0050794;GO:0044765;GO:0008150;GO:0008152;GO:0051238;GO:0051235;GO:0051179;GO:1902578;GO:0065008;GO:0044763;GO:0048523;GO:0043229;GO:…	K00522	FTH1	map04978	Mineral absorption	COG1528	P:Inorganic ion transport and metabolism	PF00210.21	Ferritin	Ferritin-like domain	cytoplasmic	1	6	21.2	High
ENSP00000360715.4	pep chromosome:GRCh38:20:50118254:50153723:-1 gene:ENSG00000240849.11 transcript:ENST00000371652.9 gene_biotype:protein_coding transcript_biotype:protein_coding gene_symbol:TMEM189 description:transmembrane protein 189 [Source:HGNC Symbol;Acc:HGNC:16735]	1.17408	0.231532	0.02782	no change	yes	1.214	1.034	1	1.054	1.048	1.21	1.304	1.129	BP:cellular protein metabolic process;BP:cellular macromolecule metabolic process;BP:protein modification by small protein conjugation;BP:protein modification by small protein conjugation or removal;BP:organic substance metabolic process;BP:cellular process;BP:cellular protein modification process;BP:macromolecule modification;BP:protein modification process;BP:biological_process;BP:metabolic pro…	GO:0044267;GO:0044260;GO:0032446;GO:0070647;GO:0071704;GO:0009987;GO:0006464;GO:0043412;GO:0036211;GO:0008150;GO:0008152;GO:0044238;GO:0019538;GO:0044237;GO:0043170;GO:0016567;GO:0005789;GO:0031224;GO:0031090;GO:0016021;GO:0016020;GO:0098588;GO:0044446;GO:0044432;GO:0044464;GO:0005575;GO:0044444;GO:0044424;GO:0044425;GO:0044422;GO:0044389;GO:0019899;GO:0003674;GO:0005488;GO:0019787;GO:0004842;GO:…	K20656	TMEM189	------	------	------	------	PF10520.6	TMEM189_B_dmain	B domain of TMEM189, localisation domain	peroxisomal	1	6	31.1	High
ENSP00000481547.1	pep chromosome:GRCh38:CHR_HSCHR16_CTG2:401826:412487:1 gene:ENSG00000274296.3 transcript:ENST00000613476.3 gene_biotype:protein_coding transcript_biotype:protein_coding gene_symbol:DECR2 description:2,4-dienoyl-CoA reductase 2 [Source:HGNC Symbol;Acc:HGNC:2754]	1.09897	0.136156	0.1009	no change	no	1.177	1.071	1	1.161	1.051	1.208	1.167	1.156	BP:fatty acid biosynthetic process;BP:fatty acid metabolic process;BP:unsaturated fatty acid biosynthetic process;BP:carboxylic acid metabolic process;BP:small molecule metabolic process;BP:small molecule biosynthetic process;BP:single-organism process;BP:single-organism metabolic process;BP:monocarboxylic acid biosynthetic process;BP:organic substance metabolic process;BP:lipid metabolic process…	GO:0006633;GO:0006631;GO:0006636;GO:0019752;GO:0044281;GO:0044283;GO:0044699;GO:0044710;GO:0072330;GO:0071704;GO:0006629;GO:1901576;GO:0009987;GO:0032787;GO:0009058;GO:0044711;GO:0044763;GO:0008152;GO:0043436;GO:0044255;GO:0055114;GO:0008610;GO:0044238;GO:0006082;GO:0044249;GO:0046394;GO:0016053;GO:0044237;GO:0008150;GO:0033559;GO:0042579;GO:0043229;GO:0043227;GO:0043226;GO:0005575;GO:0005778;GO:…	K13237	DECR2	map04146	Peroxisome	COG1028;COG1028	Q:Secondary metabolites biosynthesis, transport and catabolism;I:Lipid transport and metabolism	PF13561.3;PF00106.22;PF08659.7	adh_short_C2;adh_short;KR	Enoyl;short chain dehydrogenase;KR domain	peroxisomal	1	5	30.8	High
ENSP00000454746.2	pep chromosome:GRCh38:16:18788063:18801519:-1 gene:ENSG00000260342.2 transcript:ENST00000567078.2 gene_biotype:protein_coding transcript_biotype:protein_coding gene_symbol:AC138811.2 description:novel protein	1.0972	0.133822	0.05029	no change	no	1.174	1.07	1	1.127	1.082	1.161	1.182	1.18	BP:protein localization;BP:regulation of primary metabolic process;BP:regulation of metabolic process;BP:regulation of transport;BP:membrane organization;BP:organic substance biosynthetic process;BP:cellular component organization or biogenesis;BP:negative regulation of macromolecule metabolic process;BP:cellular macromolecule localization;BP:peptide biosynthetic process;BP:negative regulation of…	GO:0008104;GO:0080090;GO:0019222;GO:0051049;GO:0061024;GO:1901576;GO:0071840;GO:0010605;GO:0070727;GO:0043043;GO:0010466;GO:0044092;GO:0043281;GO:0048519;GO:0033036;GO:0051957;GO:0051954;GO:0051955;GO:0051050;GO:0060255;GO:0060548;GO:0006605;GO:0045184;GO:0030162;GO:0072657;GO:1901564;GO:1901566;GO:0019538;GO:0050789;GO:1903793;GO:0022607;GO:0009892;GO:0006613;GO:0006612;GO:0042981;GO:0044267;GO:…	------	------	------	------	------	------	PF00410.16	Ribosomal_S8	Ribosomal protein S8	peroxisomal	3	35	27.2	High
ENSP00000167586.6	pep chromosome:GRCh38:17:41582279:41586895:-1 gene:ENSG00000186847.6 transcript:ENST00000167586.7 gene_biotype:protein_coding transcript_biotype:protein_coding gene_symbol:KRT14 description:keratin 14 [Source:HGNC Symbol;Acc:HGNC:6416]	1.0625	0.087463	0.5094	no change	no	1.156	1.088	1	1.254	1.009	1.223	1.177	1.069	BP:response to inorganic substance;BP:cellular component assembly;BP:macromolecular complex subunit organization;BP:response to stimulus;BP:response to transition metal nanoparticle;BP:response to chemical;BP:response to zinc ion;BP:epidermis development;BP:cellular component organization or biogenesis;BP:intermediate filament bundle assembly;BP:response to ionizing radiation;BP:protein complex s…	GO:0010035;GO:0022607;GO:0043933;GO:0050896;GO:1990267;GO:0042221;GO:0010043;GO:0008544;GO:0071840;GO:0045110;GO:0010212;GO:0071822;GO:0048869;GO:0009314;GO:0016043;GO:0044699;GO:0030855;GO:0060429;GO:0031581;GO:0032502;GO:0030154;GO:0032501;GO:0009987;GO:0009888;GO:0044767;GO:0044763;GO:0010038;GO:0007044;GO:0042633;GO:0007010;GO:0042303;GO:0034329;GO:0006996;GO:0009628;GO:0007568;GO:0045109;GO:…	K07604	KRT1	------	------	------	------	PF00038.18	Filament	Intermediate filament protein	cytoplasmic	5	28	51.5	High
ENSP00000379506.2	pep chromosome:GRCh38:3:40457340:40462368:1 gene:ENSG00000188846.13 transcript:ENST00000396203.6 gene_biotype:protein_coding transcript_biotype:protein_coding gene_symbol:RPL14 description:ribosomal protein L14 [Source:HGNC Symbol;Acc:HGNC:10305]	1.05872	0.082315	0.5986	no change	no	1.154	1.09	1	0.993	1.276	1.041	1.256	1.164	BP:protein localization;BP:membrane organization;BP:organic cyclic compound biosynthetic process;BP:cellular component organization or biogenesis;BP:organic cyclic compound catabolic process;BP:cellular macromolecule localization;BP:macromolecule localization;BP:rRNA processing;BP:ncRNA processing;BP:protein targeting;BP:establishment of protein localization;BP:protein localization to membrane;BP…	GO:0008104;GO:0061024;GO:1901362;GO:0071840;GO:1901361;GO:0070727;GO:0033036;GO:0006364;GO:0034470;GO:0006605;GO:0045184;GO:0072657;GO:0046483;GO:0019438;GO:0006613;GO:0006612;GO:0006614;GO:0006807;GO:0034660;GO:1901576;GO:1901575;GO:0044265;GO:0044260;GO:0006886;GO:0016043;GO:1901360;GO:0018130;GO:0006810;GO:0046700;GO:0019439;GO:0008150;GO:0008152;GO:0034654;GO:0034655;GO:0051234;GO:0016070;GO:…	K02875	RP-L14e, RPL14	map03010	Ribosome	COG2163	J:Translation, ribosomal structure and biogenesis	PF01929.14	Ribosomal_L14e	Ribosomal protein L14	cytoplasmic	5	25	23.4	High
ENSP00000468785.1	pep chromosome:GRCh38:18:50269031:50281684:-1 gene:ENSG00000141644.17 transcript:ENST00000590208.5 gene_biotype:protein_coding transcript_biotype:protein_coding gene_symbol:MBD1 description:methyl-CpG binding domain protein 1 [Source:HGNC Symbol;Acc:HGNC:6916]	1.10309	0.141554	0.2822	no change	no	1.177	1.067	1	0.981	1.219	1.258	1.103	1.169	BP:regulation of primary metabolic process;BP:regulation of metabolic process;BP:cellular component organization or biogenesis;BP:negative regulation of macromolecule metabolic process;BP:cellular developmental process;BP:regulation of gene expression, epigenetic;BP:gene silencing;BP:animal organ development;BP:negative regulation of cell development;BP:negative regulation of biological process;B…	GO:0080090;GO:0019222;GO:0071840;GO:0010605;GO:0048869;GO:0040029;GO:0016458;GO:0048513;GO:0010721;GO:0048519;GO:0051052;GO:0036276;GO:0060255;GO:2001141;GO:0010033;GO:0009605;GO:0010243;GO:0031667;GO:0044030;GO:0016569;GO:1901698;GO:0009892;GO:0048710;GO:0042493;GO:0010629;GO:0050789;GO:0014013;GO:0016043;GO:0065007;GO:0044699;GO:0050793;GO:0009889;GO:0050794;GO:0008150;GO:0051239;GO:1902679;GO:…	K11589	MBD1	------	------	------	------	PF02008.17;PF01429.16	zf-CXXC;MBD	CXXC zinc finger domain;Methyl-CpG binding domain	cytoplasmic	4	12	72.1	High
ENSP00000483750.1	pep chromosome:GRCh38:9:130053925:130136123:1 gene:ENSG00000148358.19 transcript:ENST00000610997.1 gene_biotype:protein_coding transcript_biotype:protein_coding gene_symbol:GPR107 description:G protein-coupled receptor 107 [Source:HGNC Symbol;Acc:HGNC:17830]	1.0855	0.118362	0.1373	no change	no	1.168	1.076	1	1.15	1.079	1.121	1.195	1.187	BP:clathrin-dependent endocytosis;BP:biological_process;BP:transport;BP:establishment of localization;BP:localization;BP:vesicle-mediated transport;BP:endocytosis;BP:receptor-mediated endocytosis;CC:intracellular organelle;CC:membrane-bounded organelle;CC:organelle;CC:intrinsic component of membrane;CC:clathrin-coated vesicle;CC:vesicle;CC:vacuole;CC:coated vesicle;CC:integral component of membra…	GO:0072583;GO:0008150;GO:0006810;GO:0051234;GO:0051179;GO:0016192;GO:0006897;GO:0006898;GO:0043229;GO:0043227;GO:0043226;GO:0031224;GO:0030136;GO:0031982;GO:0005773;GO:0030135;GO:0016021;GO:0005794;GO:0097708;GO:0043231;GO:0044464;GO:0005575;GO:0044444;GO:0031410;GO:0044424;GO:0044425;GO:0005768;GO:0005769;GO:0003674;GO:0005488;GO:0032050;GO:0030276;GO:0005515	------	------	------	------	------	------	PF06814.10	Lung_7-TM_R	Lung seven transmembrane receptor	ER	1	3	66.9	Medium
ENSP00000222969.5	pep chromosome:GRCh38:7:99408969:99419616:1 gene:ENSG00000106245.11 transcript:ENST00000222969.10 gene_biotype:protein_coding transcript_biotype:protein_coding gene_symbol:BUD31 description:BUD31 homolog [Source:HGNC Symbol;Acc:HGNC:29629]	1.08845	0.122281	0.2723	no change	no	1.169	1.074	1	1.003	1.219	1.192	1.178	1.136	BP:regulation of primary metabolic process;BP:regulation of metabolic process;BP:positive regulation of response to stimulus;BP:regulation of response to stimulus;BP:organic cyclic compound metabolic process;BP:positive regulation of macromolecule metabolic process;BP:regulation of signal transduction;BP:positive regulation of signal transduction;BP:positive regulation of molecular function;BP:po…	GO:0080090;GO:0019222;GO:0048584;GO:0048583;GO:1901360;GO:0010604;GO:0009966;GO:0009967;GO:0044093;GO:0048518;GO:0033145;GO:0033143;GO:0060255;GO:2001141;GO:0046483;GO:0000398;GO:0009893;GO:0009891;GO:0006807;GO:0050789;GO:0044260;GO:0065007;GO:0065009;GO:2000273;GO:0009889;GO:0008150;GO:0008152;GO:0050794;GO:0060765;GO:0016070;GO:0016071;GO:0006355;GO:0010557;GO:0010556;GO:0023056;GO:0034641;GO:…	K12873	BUD31, G10	map03040	Spliceosome	COG5132;COG5132	D:Cell cycle control, cell division, chromosome partitioning;K:Transcription	PF01125.14	G10	G10 protein	cytoplasmic	6	35	17	High
ENSP00000475615.2	pep chromosome:GRCh38:11:94962620:94973556:-1 gene:ENSG00000150316.12 transcript:ENST00000279839.8 gene_biotype:protein_coding transcript_biotype:protein_coding gene_symbol:CWC15 description:CWC15 spliceosome associated protein homolog [Source:HGNC Symbol;Acc:HGNC:26939]	0.938634	-0.091365	0.5327	no change	no	1.086	1.157	1	1.218	1.253	0.958	1.112	1.188	BP:nucleic acid metabolic process;BP:cellular nitrogen compound metabolic process;BP:nitrogen compound metabolic process;BP:organic cyclic compound metabolic process;BP:cellular macromolecule metabolic process;BP:RNA processing;BP:mRNA metabolic process;BP:organic substance metabolic process;BP:RNA splicing;BP:nucleobase-containing compound metabolic process;BP:cellular process;BP:cellular aromat…	GO:0090304;GO:0034641;GO:0006807;GO:1901360;GO:0044260;GO:0006396;GO:0016071;GO:0071704;GO:0008380;GO:0006139;GO:0009987;GO:0006725;GO:0000375;GO:0000377;GO:0008150;GO:0008152;GO:0046483;GO:0016070;GO:0044238;GO:0000398;GO:0043170;GO:0044237;GO:0006397;GO:0044464;GO:0005575;GO:0030529;GO:0005654;GO:0071013;GO:0032991;GO:1990904;GO:0044446;GO:0044428;GO:0044422;GO:0044424;GO:0005681;GO:0003674;GO:…	K12863	CWC15	map03040	Spliceosome	------	------	PF04889.9	Cwf_Cwc_15	Cwf15/Cwc15 cell cycle control protein	nuclear	1	5	26.6	High
ENSP00000356860.1	pep chromosome:GRCh38:1:165631240:165655620:1 gene:ENSG00000143198.13 transcript:ENST00000367885.5 gene_biotype:protein_coding transcript_biotype:protein_coding gene_symbol:MGST3 description:microsomal glutathione S-transferase 3 [Source:HGNC Symbol;Acc:HGNC:7064]	1.05969	0.083639	0.3893	no change	no	1.154	1.089	1	1.098	1.168	1.068	1.165	1.228	BP:response to chemical;BP:response to stimulus;BP:cellular biosynthetic process;BP:nitrogen compound metabolic process;BP:signal transduction;BP:detoxification;BP:regulation of biological process;BP:single-organism process;BP:response to endogenous stimulus;BP:organic substance biosynthetic process;BP:single-organism metabolic process;BP:glutathione derivative metabolic process;BP:glutathione de…	GO:0042221;GO:0050896;GO:0044249;GO:0006807;GO:0007165;GO:0098754;GO:0050789;GO:0044699;GO:0009719;GO:1901576;GO:0044710;GO:1901685;GO:1901687;GO:0098869;GO:0071704;GO:0065007;GO:0006629;GO:0009987;GO:0050794;GO:0009058;GO:0044711;GO:0008150;GO:0008152;GO:0006805;GO:0010033;GO:0055114;GO:0044238;GO:1901564;GO:1901566;GO:0044272;GO:0010243;GO:1990748;GO:0044237;GO:0006790;GO:0044763;GO:1901698;GO:…	K00799	GST, gst	map00480;map05204;map00982;map00980;map05418;map01524	Glutathione metabolism;Chemical carcinogenesis;Drug metabolism - cytochrome P450;Metabolism of xenobiotics by cytochrome P450;Fluid shear stress and atherosclerosis;Platinum drug resistance	------	------	PF01124.15	MAPEG	MAPEG family	peroxisomal	3	21	18.4	High
ENSP00000455042.1	pep chromosome:GRCh38:16:29858362:29861694:-1 gene:ENSG00000103502.14 transcript:ENST00000561555.5 gene_biotype:protein_coding transcript_biotype:protein_coding gene_symbol:CDIPT description:CDP-diacylglycerol--inositol 3-phosphatidyltransferase [Source:HGNC Symbol;Acc:HGNC:1769]	1.1434	0.193335	0.1551	no change	no	1.196	1.046	1	0.992	1.145	1.158	1.331	1.098	BP:glycerophospholipid metabolic process;BP:CDP-diacylglycerol metabolic process;BP:cellular biosynthetic process;BP:cellular lipid metabolic process;BP:single-organism process;BP:single-organism metabolic process;BP:single-organism biosynthetic process;BP:organic substance metabolic process;BP:phosphatidylinositol biosynthetic process;BP:phospholipid metabolic process;BP:lipid metabolic process;…	GO:0006650;GO:0046341;GO:0044249;GO:0044255;GO:0044699;GO:0044710;GO:0044711;GO:0071704;GO:0006661;GO:0006644;GO:0006629;GO:0045017;GO:0009987;GO:0009058;GO:0008150;GO:0008152;GO:0046486;GO:0090407;GO:0008610;GO:0046488;GO:0044238;GO:0008654;GO:0044237;GO:0006796;GO:0006793;GO:0019637;GO:0044763;GO:1901576;GO:0046474;GO:0044444;GO:0005886;GO:0005789;GO:0044424;GO:0031090;GO:0044432;GO:0016021;GO:…	K00999	CDIPT	map00564;map04070;map00562	Glycerophospholipid metabolism;Phosphatidylinositol signaling system;Inositol phosphate metabolism	COG0558	I:Lipid transport and metabolism	------	------	------	lysosomal	2	10	25.9	High
ENSP00000352738.4	pep chromosome:GRCh38:4:75642782:75673969:-1 gene:ENSG00000138757.14 transcript:ENST00000359707.8 gene_biotype:protein_coding transcript_biotype:protein_coding gene_symbol:G3BP2 description:G3BP stress granule assembly factor 2 [Source:HGNC Symbol;Acc:HGNC:30291]	1.28015	0.356309	0.000166	up	yes	1.258	0.9827	1	0.978	0.97	1.294	1.242	1.238	BP:regulation of peptide transport;BP:regulation of intracellular protein transport;BP:regulation of transport;BP:regulation of intracellular transport;BP:negative regulation of intracellular transport;BP:regulation of response to stimulus;BP:signal transduction;BP:maintenance of location in cell;BP:negative regulation of signal transduction;BP:regulation of signal transduction;BP:negative regula…	GO:0090087;GO:0033157;GO:0051049;GO:0032386;GO:0032387;GO:0048583;GO:0007165;GO:0051651;GO:0009968;GO:0009966;GO:1904590;GO:0043124;GO:0048519;GO:0048585;GO:0043122;GO:0051051;GO:0045185;GO:0042994;GO:0042992;GO:0042990;GO:0065008;GO:1903650;GO:0051220;GO:0035556;GO:0051223;GO:0051224;GO:0050789;GO:0065007;GO:1903828;GO:0070201;GO:1903649;GO:0006810;GO:0050794;GO:1904589;GO:0008150;GO:0042308;GO:…	------	------	------	------	------	------	PF02136.17;PF00076.19;PF16367.2	NTF2;RRM_1;RRM_7	Nuclear transport factor 2;RNA recognition motif.;RNA recognition motif	cytoplasmic	9	27	54.1	High
ENSP00000497671.1	pep chromosome:GRCh38:1:202727445:202808416:-1 gene:ENSG00000117139.17 transcript:ENST00000650569.1 gene_biotype:protein_coding transcript_biotype:protein_coding gene_symbol:KDM5B description:lysine demethylase 5B [Source:HGNC Symbol;Acc:HGNC:18039]	1.1875	0.247928	0.03429	no change	yes	1.216	1.024	1	1.12	0.951	1.147	1.253	1.248	------	------	K11446	KDM5, JARID1	------	------	------	------	PF08429.8;PF02373.19;PF00628.26;PF01388.18;PF02928.13;PF02375.14	PLU-1;JmjC;PHD;ARID;zf-C5HC2;JmjN	PLU-1-like protein;JmjC domain, hydroxylase;PHD-finger;ARID/BRIGHT DNA binding domain;C5HC2 zinc finger;jmjN domain	cytoplasmic	3	3	170.3	High
ENSP00000435752.1	pep chromosome:GRCh38:11:70326344:70384403:1 gene:ENSG00000131626.18 transcript:ENST00000526262.5 gene_biotype:protein_coding transcript_biotype:nonsense_mediated_decay gene_symbol:PPFIA1 description:PTPRF interacting protein alpha 1 [Source:HGNC Symbol;Acc:HGNC:9245]	1.1908	0.251934	0.1621	no change	no	1.217	1.022	1	1.094	0.972	1.076	1.428	1.146	------	------	------	------	------	------	------	------	------	------	------	cytoplasmic	1	8	44.5	High
ENSP00000493728.1	pep chromosome:GRCh38:7:50591123:50792684:-1 gene:ENSG00000106070.19 transcript:ENST00000644879.1 gene_biotype:protein_coding transcript_biotype:protein_coding gene_symbol:GRB10 description:growth factor receptor bound protein 10 [Source:HGNC Symbol;Acc:HGNC:4564]	1.27348	0.348781	0.2567	up	no	1.254	0.9847	1	1.016	0.938	1.173	1.637	0.951	BP:regulation of phosphate metabolic process;BP:regulation of primary metabolic process;BP:regulation of metabolic process;BP:negative regulation of glucose import;BP:regulation of transport;BP:negative regulation of response to stimulus;BP:positive regulation of response to stimulus;BP:regulation of response to stimulus;BP:regulation of Wnt signaling pathway;BP:signal transduction;BP:cell surfac…	GO:0019220;GO:0080090;GO:0019222;GO:0046325;GO:0051049;GO:0048585;GO:0048584;GO:0048583;GO:0030111;GO:0007165;GO:0007166;GO:0007167;GO:0007169;GO:0010962;GO:0010605;GO:0009968;GO:0009966;GO:0009967;GO:0048518;GO:0048519;GO:0051051;GO:0060255;GO:0070873;GO:0070874;GO:0042325;GO:0042327;GO:0042326;GO:0045719;GO:1900077;GO:1900076;GO:0009892;GO:0009893;GO:0009890;GO:0010906;GO:0048009;GO:0050789;GO:…	K20064	GRB10	map04150	mTOR signaling pathway	------	------	PF08947.7;PF00017.21;PF00788.20;PF00169.26	BPS;SH2;RA;PH	BPS;SH2 domain;Ras association;PH domain	cytoplasmic	2	7	70.9	High
ENSP00000474823.1	pep chromosome:GRCh38:2:86505668:86721122:-1 gene:ENSG00000249884.8 transcript:ENST00000604011.5 gene_biotype:protein_coding transcript_biotype:protein_coding gene_symbol:RNF103-CHMP3 description:RNF103-CHMP3 readthrough [Source:HGNC Symbol;Acc:HGNC:38847]	1.2495	0.321347	0.226	up	no	1.242	0.994	1	0.77	1.212	1.31	1.404	1.013	BP:regulation of microtubule polymerization or depolymerization;BP:protein localization;BP:regulation of microtubule depolymerization;BP:regulation of secretion;BP:regulation of transport;BP:membrane budding;BP:membrane organization;BP:establishment of organelle localization;BP:regulation of spindle assembly;BP:cellular component organization or biogenesis;BP:regulation of cytoskeleton organizati…	GO:0031110;GO:0008104;GO:0031114;GO:0051046;GO:0051049;GO:0006900;GO:0061024;GO:0051656;GO:0090169;GO:0071840;GO:0051493;GO:0000920;GO:0044419;GO:0007080;GO:0048518;GO:0048519;GO:0007088;GO:0097576;GO:0051259;GO:0051258;GO:0051291;GO:0045184;GO:1903541;GO:0051704;GO:0016197;GO:0016192;GO:1901673;GO:0016050;GO:0051783;GO:0070507;GO:0033036;GO:0022607;GO:1901879;GO:0044403;GO:0043244;GO:0007346;GO:…	K12193	VPS24, CHMP3	map04144	Endocytosis	COG5491	N:Cell motility	PF03357.18	Snf7	Snf7	cytoplasmic	1	5	28.4	High
ENSP00000386444.1	pep chromosome:GRCh38:2:233307816:233347055:1 gene:ENSG00000130561.17 transcript:ENST00000409110.6 gene_biotype:protein_coding transcript_biotype:protein_coding gene_symbol:SAG description:S-antigen visual arrestin [Source:HGNC Symbol;Acc:HGNC:10521]	1.20296	0.266583	0.03873	up	yes	1.221	1.015	1	0.965	1.08	1.203	1.33	1.129	BP:regulation of rhodopsin mediated signaling pathway;BP:regulation of response to external stimulus;BP:regulation of response to stimulus;BP:regulation of G-protein coupled receptor protein signaling pathway;BP:signal transduction;BP:cell surface receptor signaling pathway;BP:regulation of signaling;BP:negative regulation of catalytic activity;BP:regulation of cell communication;BP:regulation of…	GO:0022400;GO:0032101;GO:0048583;GO:0008277;GO:0007165;GO:0007166;GO:0023051;GO:0043086;GO:0010646;GO:0009966;GO:0050789;GO:0065007;GO:0044092;GO:0065009;GO:0032501;GO:0050877;GO:0050790;GO:0007601;GO:0007600;GO:0050953;GO:0050794;GO:0008150;GO:0003008;GO:0005929;GO:0043226;GO:0001750;GO:0097458;GO:0042995;GO:0005829;GO:0044464;GO:0005575;GO:0044444;GO:0001917;GO:0044424;GO:0051219;GO:0019208;GO:…	K19627	SAG	map04744	Phototransduction	------	------	PF00339.26;PF02752.19	Arrestin_N;Arrestin_C	Arrestin;Arrestin	cytoplasmic	1	2	45.1	Medium
ENSP00000361653.1	pep chromosome:GRCh38:1:42176539:42334965:-1 gene:ENSG00000198815.9 transcript:ENST00000372572.5 gene_biotype:protein_coding transcript_biotype:protein_coding gene_symbol:FOXJ3 description:forkhead box J3 [Source:HGNC Symbol;Acc:HGNC:29178]	1.04015	0.056786	0.6628	no change	no	1.14	1.096	1	1.252	1.036	1.233	1.065	1.121	BP:regulation of primary metabolic process;BP:regulation of metabolic process;BP:regulation of cellular biosynthetic process;BP:regulation of cellular metabolic process;BP:regulation of biological process;BP:regulation of cellular macromolecule biosynthetic process;BP:regulation of nucleobase-containing compound metabolic process;BP:regulation of macromolecule biosynthetic process;BP:biological r…	GO:0080090;GO:0019222;GO:0031326;GO:0031323;GO:0050789;GO:2000112;GO:0019219;GO:0010556;GO:0065007;GO:0010468;GO:0060255;GO:0009889;GO:1903506;GO:0050794;GO:0008150;GO:0051171;GO:2001141;GO:0051252;GO:0006355;GO:0006357;GO:0043229;GO:0043227;GO:0043226;GO:0005634;GO:0043231;GO:0044464;GO:0005575;GO:0044424;GO:0003674;GO:0005488;GO:0003676;GO:0003677;GO:0043565;GO:1901363;GO:0000981;GO:0003700;GO:…	K09403	FOXJ2_3	------	------	COG5025	K:Transcription	PF00250.15	Forkhead	Forkhead domain	nuclear	1	2	68.9	Low
ENSP00000346037.5	pep chromosome:GRCh38:15:69452818:69456205:1 gene:ENSG00000137818.12 transcript:ENST00000260379.11 gene_biotype:protein_coding transcript_biotype:protein_coding gene_symbol:RPLP1 description:ribosomal protein lateral stalk subunit P1 [Source:HGNC Symbol;Acc:HGNC:10372]	1.1306	0.177089	0.08586	no change	no	1.186	1.049	1	0.985	1.163	1.222	1.184	1.153	BP:protein localization;BP:regulation of phosphate metabolic process;BP:regulation of primary metabolic process;BP:regulation of metabolic process;BP:activation of protein kinase activity;BP:membrane organization;BP:organic cyclic compound biosynthetic process;BP:organic cyclic compound metabolic process;BP:organic cyclic compound catabolic process;BP:cellular macromolecule localization;BP:cellul…	GO:0008104;GO:0019220;GO:0080090;GO:0019222;GO:0032147;GO:0061024;GO:1901362;GO:1901360;GO:1901361;GO:0070727;GO:0071840;GO:0043043;GO:0044093;GO:0048518;GO:0033036;GO:0006364;GO:0034470;GO:0060255;GO:0045859;GO:0006605;GO:0045184;GO:0072657;GO:1901564;GO:0046483;GO:0042325;GO:0042327;GO:1901566;GO:0019538;GO:0050789;GO:0019438;GO:0009893;GO:0033674;GO:0006613;GO:0019083;GO:0006614;GO:0006807;GO:…	K02942	RP-LP1, RPLP1	map03010	Ribosome	COG2058	J:Translation, ribosomal structure and biogenesis	PF00428.16	Ribosomal_60s	60s Acidic ribosomal protein	cytoplasmic	2	67	11.5	High
ENSP00000391601.2	pep chromosome:GRCh38:12:7189845:7210256:1 gene:ENSG00000139197.10 transcript:ENST00000412720.6 gene_biotype:protein_coding transcript_biotype:protein_coding gene_symbol:PEX5 description:peroxisomal biogenesis factor 5 [Source:HGNC Symbol;Acc:HGNC:9719]	1.11448	0.156364	0.01829	no change	yes	1.178	1.057	1	1.065	1.106	1.173	1.171	1.191	BP:lipid oxidation;BP:protein localization;BP:cell development;BP:fatty acid metabolic process;BP:membrane organization;BP:small molecule metabolic process;BP:small molecule catabolic process;BP:mitochondrial membrane organization;BP:cellular component organization or biogenesis;BP:single-organism catabolic process;BP:single-organism metabolic process;BP:cellular macromolecule localization;BP:cel…	GO:0034440;GO:0008104;GO:0048468;GO:0006631;GO:0061024;GO:0044281;GO:0044282;GO:0007006;GO:0071840;GO:0044712;GO:0044710;GO:0070727;GO:0048869;GO:0048519;GO:0033036;GO:0022615;GO:0071702;GO:0032787;GO:0045184;GO:0051129;GO:0072329;GO:0043436;GO:0022029;GO:0055114;GO:0003008;GO:0016477;GO:0048870;GO:0016054;GO:1901094;GO:0016560;GO:0016561;GO:0043574;GO:0015919;GO:0006612;GO:0006928;GO:0009062;GO:…	K13342	PEX5, PXR1	map04146	Peroxisome	------	------	PF00515.25;PF07719.14;PF13414.3;PF13431.3;PF13181.3;PF13428.3;PF13432.3;PF14559.3;PF13424.3;PF13371.3;PF13374.3	TPR_1;TPR_2;TPR_11;TPR_17;TPR_8;TPR_14;TPR_16;TPR_19;TPR_12;TPR_9;TPR_10	Tetratricopeptide repeat;Tetratricopeptide repeat;TPR repeat;Tetratricopeptide repeat;Tetratricopeptide repeat;Tetratricopeptide repeat;Tetratricopeptide repeat;Tetratricopeptide repeat;Tetratricopeptide repeat;Tetratricopeptide repeat;Tetratricopeptide repeat	mitochondrial	2	5	73.1	High
ENSP00000457708.1	pep chromosome:GRCh38:15:74445977:74461151:-1 gene:ENSG00000138629.16 transcript:ENST00000565335.5 gene_biotype:protein_coding transcript_biotype:protein_coding gene_symbol:UBL7 description:ubiquitin like 7 [Source:HGNC Symbol;Acc:HGNC:28221]	0.960492	-0.058155	0.6393	no change	no	1.094	1.139	1	1.283	1.134	1.15	1.106	1.025	MF:molecular_function;MF:binding;MF:protein binding;	GO:0003674;GO:0005488;GO:0005515	------	------	------	------	------	------	PF00240.20	ubiquitin	Ubiquitin family	cytoplasmic	2	12	40.5	High
ENSP00000484229.1	pep chromosome:GRCh38:19:39356683:39384895:1 gene:ENSG00000179134.15 transcript:ENST00000610417.4 gene_biotype:protein_coding transcript_biotype:protein_coding gene_symbol:SAMD4B description:sterile alpha motif domain containing 4B [Source:HGNC Symbol;Acc:HGNC:25492]	0.989305	-0.015513	0.912	no change	no	1.11	1.122	1	1.317	1.05	1.044	1.168	1.118	BP:regulation of primary metabolic process;BP:regulation of metabolic process;BP:regulation of cellular biosynthetic process;BP:regulation of cellular metabolic process;BP:regulation of biological process;BP:regulation of cellular macromolecule biosynthetic process;BP:regulation of nucleobase-containing compound metabolic process;BP:biological regulation;BP:regulation of gene expression;BP:regula…	GO:0080090;GO:0019222;GO:0031326;GO:0031323;GO:0050789;GO:2000112;GO:0019219;GO:0065007;GO:0010468;GO:0060255;GO:0009889;GO:1903506;GO:0050794;GO:0008150;GO:0051171;GO:2001141;GO:0051252;GO:0006355;GO:0010556;GO:0043229;GO:0043227;GO:0005737;GO:0005634;GO:0043226;GO:0043231;GO:0044464;GO:0005575;GO:0044424;GO:0003674;GO:0005488;GO:0003676;GO:0044822;GO:0097159;GO:0003723;GO:1901363	------	------	------	------	------	------	PF00536.27;PF09246.7	SAM_1;PHAT	SAM domain;PHAT	cytoplasmic	1	3	75.4	Medium
ENSP00000494480.1	pep chromosome:GRCh38:3:36826826:36945098:-1 gene:ENSG00000168016.14 transcript:ENST00000645898.1 gene_biotype:protein_coding transcript_biotype:protein_coding gene_symbol:TRANK1 description:tetratricopeptide repeat and ankyrin repeat containing 1 [Source:HGNC Symbol;Acc:HGNC:29011]	1.22977	0.298389	0.08037	up	no	1.231	1.001	1	1.006	0.998	1.161	1.425	1.106	MF:binding;MF:anion binding;MF:purine nucleotide binding;MF:adenyl nucleotide binding;MF:purine ribonucleoside triphosphate binding;MF:organic cyclic compound binding;MF:ion binding;MF:ribonucleotide binding;MF:nucleoside phosphate binding;MF:heterocyclic compound binding;MF:small molecule binding;MF:carbohydrate derivative binding;MF:adenyl ribonucleotide binding;MF:ATP binding;MF:ribonucleoside…	GO:0005488;GO:0043168;GO:0017076;GO:0030554;GO:0035639;GO:0097159;GO:0043167;GO:0032553;GO:1901265;GO:1901363;GO:0036094;GO:0097367;GO:0032559;GO:0005524;GO:0032549;GO:0032555;GO:0003674;GO:0000166;GO:0032550;GO:0001883;GO:0001882	------	------	------	------	------	------	PF12796.4;PF13361.3	Ank_2;UvrD_C	Ankyrin repeats;UvrD-like helicase C-terminal domain	cytoplasmic	1	0	341	Medium
ENSP00000290291.6	pep chromosome:GRCh38:20:62804835:62814000:1 gene:ENSG00000060491.16 transcript:ENST00000290291.10 gene_biotype:protein_coding transcript_biotype:protein_coding gene_symbol:OGFR description:opioid growth factor receptor [Source:HGNC Symbol;Acc:HGNC:15768]	1.30516	0.384223	0.01199	up	yes	1.263	0.9677	1	0.967	0.936	1.213	1.392	1.184	BP:opioid receptor signaling pathway;BP:regulation of cellular component organization;BP:regulation of biological process;BP:regulation of growth;BP:biological regulation;BP:G-protein coupled receptor signaling pathway;BP:regulation of cellular process;BP:regulation of cell growth;BP:biological_process;BP:signal transduction;CC:intracellular organelle;CC:membrane-bounded organelle;CC:cytoplasm;CC…	GO:0038003;GO:0051128;GO:0050789;GO:0040008;GO:0065007;GO:0007186;GO:0050794;GO:0001558;GO:0008150;GO:0007165;GO:0043229;GO:0043227;GO:0005737;GO:0016020;GO:0043226;GO:0043231;GO:0044464;GO:0005575;GO:0044424;GO:0005634;GO:0038023;GO:0060089;GO:0003674;GO:0005488;GO:0004871;GO:0008528;GO:0004930;GO:0004872;GO:0004985;GO:0004888;GO:0001653;GO:0005515;GO:0099600	------	------	------	------	------	------	PF04664.10;PF04680.10	OGFr_N;OGFr_III	Opioid growth factor receptor;Opioid growth factor receptor repeat	cytoplasmic	14	31	73.3	High
ENSP00000431179.3	pep chromosome:GRCh38:1:39409503:39428092:1 gene:ENSG00000127603.25 transcript:ENST00000530275.3 gene_biotype:protein_coding transcript_biotype:protein_coding gene_symbol:MACF1 description:microtubule-actin crosslinking factor 1 [Source:HGNC Symbol;Acc:HGNC:13664]	1.04871	0.06862	0.5529	no change	no	1.141	1.088	1	1.035	1.23	1.199	1.153	1.07	CC:cellular_component;CC:membrane;CC:cell part;CC:plasma membrane;	GO:0005575;GO:0016020;GO:0044464;GO:0005886	------	------	------	------	------	------	PF00435.18	Spectrin	Spectrin repeat	cytoplasmic	3	9	177.2	High
ENSP00000372023.2	pep chromosome:GRCh38:22:28687763:28741838:-1 gene:ENSG00000183765.21 transcript:ENST00000382580.6 gene_biotype:protein_coding transcript_biotype:protein_coding gene_symbol:CHEK2 description:checkpoint kinase 2 [Source:HGNC Symbol;Acc:HGNC:16627]	1.06198	0.086756	0.3094	no change	no	1.148	1.081	1	1.101	1.141	1.117	1.226	1.1	BP:regulation of microtubule polymerization or depolymerization;BP:negative regulation of microtubule polymerization or depolymerization;BP:primary metabolic process;BP:regulation of microtubule depolymerization;BP:regulation of primary metabolic process;BP:regulation of metabolic process;BP:regulation of cell cycle process;BP:G2/M transition of mitotic cell cycle;BP:negative regulation of respon…	GO:0031110;GO:0031111;GO:0044238;GO:0031114;GO:0080090;GO:0019222;GO:0010564;GO:0000086;GO:0048585;GO:0048583;GO:1901575;GO:2000113;GO:0007165;GO:0007052;GO:1902402;GO:1902403;GO:1902400;GO:0065003;GO:1901360;GO:0071158;GO:0044710;GO:0045786;GO:0006302;GO:0072422;GO:0009966;GO:0048869;GO:0071840;GO:0051494;GO:0051493;GO:0072428;GO:0018193;GO:0009314;GO:0048518;GO:0048519;GO:0051053;GO:0051052;GO:…	K06641	CHK2	map04110;map05166;map04115	Cell cycle;HTLV-I infection;p53 signaling pathway	------	------	PF00069.22;PF07714.14;PF00498.23;PF14531.3	Pkinase;Pkinase_Tyr;FHA;Kinase-like	Protein kinase domain;Protein tyrosine kinase;FHA domain;Kinase-like	cytoplasmic	4	11	65.4	High
ENSP00000259339.2	pep chromosome:GRCh38:9:129803184:129811281:1 gene:ENSG00000136816.16 transcript:ENST00000259339.7 gene_biotype:protein_coding transcript_biotype:protein_coding gene_symbol:TOR1B description:torsin family 1 member B [Source:HGNC Symbol;Acc:HGNC:11995]	1.10283	0.141211	0.05656	no change	no	1.169	1.06	1	1.063	1.118	1.188	1.195	1.124	BP:cellular component assembly;BP:protein folding;BP:macromolecular complex subunit organization;BP:'de novo' protein folding;BP:membrane organization;BP:cellular component organization or biogenesis;BP:'de novo' posttranslational protein folding;BP:response to unfolded protein;BP:protein complex subunit organization;BP:endoplasmic reticulum organization;BP:chaperone mediated protein folding requ…	GO:0022607;GO:0006457;GO:0043933;GO:0006458;GO:0061024;GO:0071840;GO:0051084;GO:0006986;GO:0071822;GO:0007029;GO:0051085;GO:0051260;GO:0016043;GO:0061077;GO:0065003;GO:0044699;GO:0044763;GO:0051259;GO:0006461;GO:0009987;GO:0006950;GO:0008150;GO:0042221;GO:0010033;GO:0006996;GO:0050896;GO:0071763;GO:0035966;GO:0044802;GO:0005788;GO:0043227;GO:0043226;GO:0044446;GO:0070062;GO:0016020;GO:0044432;GO:…	------	------	------	------	------	------	PF06309.8	Torsin	Torsin	ER	2	8	38	High
ENSP00000337804.5	pep chromosome:GRCh38:1:117953864:118185223:-1 gene:ENSG00000155761.13 transcript:ENST00000336338.9 gene_biotype:protein_coding transcript_biotype:protein_coding gene_symbol:SPAG17 description:sperm associated antigen 17 [Source:HGNC Symbol;Acc:HGNC:26620]	0.962148	-0.055669	0.8493	no change	no	1.093	1.136	1	1.425	0.984	0.866	1.017	1.396	BP:cellular component assembly;BP:cell projection organization;BP:cell projection assembly;BP:cellular component assembly involved in morphogenesis;BP:microtubule cytoskeleton organization;BP:cilium movement;BP:cellular component organization or biogenesis;BP:movement of cell or subcellular component;BP:microtubule-based movement;BP:cellular component organization;BP:single-organism process;BP:an…	GO:0022607;GO:0030030;GO:0030031;GO:0010927;GO:0000226;GO:0003341;GO:0071840;GO:0006928;GO:0007018;GO:0016043;GO:0044699;GO:0048646;GO:0032502;GO:0009987;GO:0044767;GO:0008150;GO:0006996;GO:0007017;GO:0007010;GO:0001578;GO:0035082;GO:1902589;GO:0044763;GO:0099512;GO:0099513;GO:1990716;GO:0005929;GO:0005874;GO:0043226;GO:0005737;GO:0005575;GO:0044447;GO:0031514;GO:0005654;GO:0044430;GO:0042995;GO:…	------	------	------	------	------	------	PF14874.3	PapD-like	Flagellar-associated PapD-like	cytoplasmic	1	0	251.6	Medium
ENSP00000365950.3	pep chromosome:GRCh38:X:48574484:48581162:1 gene:ENSG00000102317.18 transcript:ENST00000376759.8 gene_biotype:protein_coding transcript_biotype:protein_coding gene_symbol:RBM3 description:RNA binding motif protein 3 [Source:HGNC Symbol;Acc:HGNC:9900]	1.02914	0.041445	0.8072	no change	no	1.13	1.098	1	1.161	1.132	1.243	1.241	0.905	BP:positive regulation of cellular amide metabolic process;BP:primary metabolic process;BP:regulation of primary metabolic process;BP:regulation of metabolic process;BP:positive regulation of cellular biosynthetic process;BP:positive regulation of cellular metabolic process;BP:regulation of cellular metabolic process;BP:positive regulation of protein metabolic process;BP:regulation of biological …	GO:0034250;GO:0044238;GO:0080090;GO:0019222;GO:0031328;GO:0031325;GO:0031323;GO:0051247;GO:0050789;GO:0006396;GO:0009893;GO:0034248;GO:0010604;GO:0044260;GO:0010608;GO:0009891;GO:2000112;GO:0010557;GO:0051246;GO:0010556;GO:0032270;GO:1901360;GO:0031326;GO:0048518;GO:0065007;GO:0045727;GO:0010468;GO:0006139;GO:0060255;GO:0006725;GO:0009987;GO:0009889;GO:0006417;GO:0008150;GO:0051171;GO:0008152;GO:…	K13186	RBM3	------	------	COG0724	R:General function prediction only	PF00076.19	RRM_1	RNA recognition motif.	cytoplasmic	2	32	17.2	High
ENSP00000360688.4	pep chromosome:GRCh38:1:52020131:52056171:-1 gene:ENSG00000117862.12 transcript:ENST00000371626.8 gene_biotype:protein_coding transcript_biotype:protein_coding gene_symbol:TXNDC12 description:thioredoxin domain containing 12 [Source:HGNC Symbol;Acc:HGNC:24626]	1.1644	0.219583	0.07402	no change	no	1.197	1.028	1	0.951	1.132	1.25	1.235	1.107	BP:negative regulation of apoptotic signaling pathway;BP:regulation of apoptotic signaling pathway;BP:negative regulation of response to stimulus;BP:regulation of endoplasmic reticulum stress-induced intrinsic apoptotic signaling pathway;BP:negative regulation of endoplasmic reticulum stress-induced intrinsic apoptotic signaling pathway;BP:homeostatic process;BP:negative regulation of signaling;B…	GO:2001234;GO:2001233;GO:0048585;GO:1902235;GO:1902236;GO:0042592;GO:0023057;GO:0010648;GO:0023051;GO:1903573;GO:0010646;GO:0042981;GO:0050789;GO:0044699;GO:0044710;GO:0010941;GO:0009968;GO:0009966;GO:0043067;GO:0043066;GO:0065007;GO:0060548;GO:0048519;GO:0065008;GO:0043069;GO:2001243;GO:2001242;GO:0019725;GO:0048583;GO:0009987;GO:0050794;GO:0008150;GO:0008152;GO:1902532;GO:0045454;GO:1902531;GO:…	K05360	TXNDC12	map00480	Glutathione metabolism	------	------	PF13899.3	Thioredoxin_7	Thioredoxin-like	ER	4	27	19.2	High
ENSP00000268220.7	pep chromosome:GRCh38:15:84669544:84716139:-1 gene:ENSG00000140612.14 transcript:ENST00000268220.12 gene_biotype:protein_coding transcript_biotype:protein_coding gene_symbol:SEC11A description:SEC11 homolog A, signal peptidase complex subunit [Source:HGNC Symbol;Acc:HGNC:17718]	1.1644	0.219583	0.04729	no change	yes	1.197	1.028	1	1.016	1.067	1.232	1.273	1.087	BP:cellular nitrogen compound metabolic process;BP:nitrogen compound metabolic process;BP:cellular protein metabolic process;BP:cellular macromolecule metabolic process;BP:organic substance metabolic process;BP:proteolysis;BP:cellular process;BP:signal peptide processing;BP:biological_process;BP:metabolic process;BP:protein processing;BP:organonitrogen compound metabolic process;BP:primary metabo…	GO:0034641;GO:0006807;GO:0044267;GO:0044260;GO:0071704;GO:0006508;GO:0009987;GO:0006465;GO:0008150;GO:0008152;GO:0016485;GO:1901564;GO:0044238;GO:0051604;GO:0043603;GO:0019538;GO:0044237;GO:0043170;GO:0006518;GO:0005789;GO:0043227;GO:0043226;GO:0031224;GO:0070062;GO:0044432;GO:0016021;GO:0016020;GO:0098588;GO:0044446;GO:1903561;GO:0031982;GO:0043230;GO:0044464;GO:0005575;GO:0044444;GO:0031090;GO:…	K13280	SEC11, sipW	map03060	Protein export	COG0681	U:Intracellular trafficking, secretion, and vesicular transport	PF00717.20	Peptidase_S24	Peptidase S24-like	cytoplasmic	5	30	20.6	High
ENSP00000357727.3	pep chromosome:GRCh38:1:153357854:153361023:1 gene:ENSG00000163220.11 transcript:ENST00000368738.4 gene_biotype:protein_coding transcript_biotype:protein_coding gene_symbol:S100A9 description:S100 calcium binding protein A9 [Source:HGNC Symbol;Acc:HGNC:10499]	1.41062	0.496327	0.3624	up	no	1.302	0.923	1	0.88	0.889	1.038	2.027	0.841	BP:regulation of peptide transport;BP:positive regulation of apoptotic signaling pathway;BP:regulation of primary metabolic process;BP:regulation of metabolic process;BP:regulation of apoptotic signaling pathway;BP:positive regulation of response to stimulus;BP:regulation of response to stimulus;BP:positive regulation of defense response;BP:cell chemotaxis;BP:single-multicellular organism process…	GO:0090087;GO:2001235;GO:0080090;GO:0019222;GO:2001233;GO:0048584;GO:0048583;GO:0031349;GO:0060326;GO:0044707;GO:0071840;GO:0050729;GO:0018198;GO:0043207;GO:0009966;GO:0009967;GO:0009617;GO:0051493;GO:0050727;GO:0018193;GO:0033043;GO:0048869;GO:0044093;GO:0051049;GO:0048518;GO:0043280;GO:0051345;GO:1902680;GO:0030595;GO:0030593;GO:0006935;GO:0060255;GO:0048468;GO:0050832;GO:1990748;GO:0051090;GO:…	K21128	S100A9	map04657	IL-17 signaling pathway	------	------	PF01023.16;PF13499.3	S_100;EF-hand_7	S-100/ICaBP type calcium binding domain;EF-hand domain pair	cytoplasmic	1	7	13.2	Medium
ENSP00000464893.1	pep chromosome:GRCh38:17:75784806:75825799:1 gene:ENSG00000132478.10 transcript:ENST00000589666.6 gene_biotype:protein_coding transcript_biotype:protein_coding gene_symbol:UNK description:unk zinc finger [Source:HGNC Symbol;Acc:HGNC:29369]	1.0621	0.086912	0.3755	no change	no	1.146	1.079	1	1.127	1.109	1.245	1.058	1.134	BP:negative regulation of metabolic process;BP:posttranscriptional regulation of gene expression;BP:regulation of metabolic process;BP:negative regulation of cellular biosynthetic process;BP:regulation of protein metabolic process;BP:negative regulation of cellular metabolic process;BP:regulation of cellular metabolic process;BP:movement of cell or subcellular component;BP:negative regulation of …	GO:0009892;GO:0010608;GO:0019222;GO:0031327;GO:0051246;GO:0031324;GO:0031323;GO:0006928;GO:0010629;GO:0016477;GO:0009653;GO:0050789;GO:0044699;GO:0080090;GO:0051248;GO:0000904;GO:0010605;GO:0000902;GO:0048869;GO:2000112;GO:2000113;GO:0016043;GO:0032989;GO:0001764;GO:0065007;GO:0071840;GO:0031326;GO:2000765;GO:0048519;GO:2000766;GO:0010468;GO:0009890;GO:0032502;GO:0048667;GO:0060255;GO:0009987;GO:…	------	------	------	------	------	------	------	------	------	cytoplasmic	2	6	88	High
ENSP00000351015.4	pep chromosome:GRCh38:17:31094927:31377677:1 gene:ENSG00000196712.17 transcript:ENST00000358273.8 gene_biotype:protein_coding transcript_biotype:protein_coding gene_symbol:NF1 description:neurofibromin 1 [Source:HGNC Symbol;Acc:HGNC:7765]	0.957746	-0.062284	0.7098	no change	no	1.088	1.136	1	1.26	1.147	1.26	1.061	0.943	BP:regulation of intracellular protein transport;BP:regulation of secretion;BP:negative regulation of secretion;BP:regulation of transport;BP:cellular response to heat;BP:regulation of neurotransmitter levels;BP:cellular response to stimulus;BP:regulation of intracellular transport;BP:negative regulation of intracellular transport;BP:cell development;BP:regulation of protein kinase activity;BP:re…	GO:0033157;GO:0051046;GO:0051048;GO:0051049;GO:0034605;GO:0001505;GO:0051716;GO:0032386;GO:0032387;GO:0048468;GO:0045859;GO:2001239;GO:0006835;GO:0008366;GO:0006836;GO:0042325;GO:0042326;GO:0010632;GO:0032228;GO:0009892;GO:0009893;GO:0009891;GO:1901342;GO:1901343;GO:0051589;GO:0051588;GO:0071901;GO:0071900;GO:0051224;GO:0050789;GO:0042552;GO:0051345;GO:0051349;GO:0051348;GO:0046850;GO:0002682;GO:…	K08052	NF1	map04014;map01521;map04010	Ras signaling pathway;EGFR tyrosine kinase inhibitor resistance;MAPK signaling pathway	------	------	PF00616.16;PF13716.3	RasGAP;CRAL_TRIO_2	GTPase-activator protein for Ras-like GTPase;Divergent CRAL/TRIO domain	cytoplasmic	2	1	319.2	High
ENSP00000332247.2	pep chromosome:GRCh38:12:123712353:123761755:1 gene:ENSG00000185344.14 transcript:ENST00000330342.8 gene_biotype:protein_coding transcript_biotype:protein_coding gene_symbol:ATP6V0A2 description:ATPase H+ transporting V0 subunit a2 [Source:HGNC Symbol;Acc:HGNC:18481]	1.04508	0.063611	0.5459	no change	no	1.136	1.087	1	1.05	1.211	1.204	1.071	1.133	BP:protein localization;BP:regulation of metabolic process;BP:regulation of response to stimulus;BP:purine ribonucleoside monophosphate metabolic process;BP:nucleotide biosynthetic process;BP:iron ion transport;BP:signal transduction;BP:cell surface receptor signaling pathway;BP:ribonucleoside monophosphate metabolic process;BP:inorganic ion homeostasis;BP:transmembrane receptor protein tyrosine …	GO:0008104;GO:0019222;GO:0048583;GO:0009167;GO:0009165;GO:0006826;GO:0007165;GO:0007166;GO:0009161;GO:0098771;GO:0007169;GO:0090383;GO:1901362;GO:0046129;GO:0009168;GO:0065003;GO:0044710;GO:0044711;GO:0009199;GO:0033036;GO:0098662;GO:0019725;GO:0009206;GO:0009205;GO:0045851;GO:0009201;GO:0046034;GO:0098660;GO:0070072;GO:0045184;GO:0042451;GO:0046128;GO:0042455;GO:0046483;GO:1901564;GO:1901566;GO:…	K02154	ATPeV0A, ATP6N	map05152;map05323;map04966;map05120;map04145;map00190;map04142;map04721;map05110	Tuberculosis;Rheumatoid arthritis;Collecting duct acid secretion;Epithelial cell signaling in Helicobacter pylori infection;Phagosome;Oxidative phosphorylation;Lysosome;Synaptic vesicle cycle;Vibrio cholerae infection	COG1269	C:Energy production and conversion	PF01496.16	V_ATPase_I	V-type ATPase 116kDa subunit family	cytoplasmic	2	4	98	High
ENSP00000361084.3	pep chromosome:GRCh38:6:44113451:44127452:-1 gene:ENSG00000180992.7 transcript:ENST00000372014.5 gene_biotype:protein_coding transcript_biotype:protein_coding gene_symbol:MRPL14 description:mitochondrial ribosomal protein L14 [Source:HGNC Symbol;Acc:HGNC:14279]	1.20974	0.274699	0.11	up	no	1.217	1.006	1	0.954	1.064	1.121	1.413	1.117	BP:macromolecular complex subunit organization;BP:cellular biosynthetic process;BP:cellular macromolecule biosynthetic process;BP:protein complex disassembly;BP:single-organism process;BP:organic substance biosynthetic process;BP:macromolecular complex disassembly;BP:cellular macromolecule metabolic process;BP:cellular component organization;BP:organic substance metabolic process;BP:cellular comp…	GO:0043933;GO:0044249;GO:0034645;GO:0043241;GO:0044699;GO:1901576;GO:0032984;GO:0044260;GO:0016043;GO:0071704;GO:0071840;GO:0070126;GO:0070125;GO:0009987;GO:0009058;GO:0009059;GO:0008150;GO:0008152;GO:0043624;GO:0071822;GO:0044763;GO:0044237;GO:0043170;GO:0022411;GO:0006415;GO:0006414;GO:1990904;GO:0043229;GO:0043228;GO:0043226;GO:0031090;GO:0019866;GO:0016020;GO:0030529;GO:0044464;GO:0044429;GO:…	K02874	RP-L14, MRPL14, rplN	map03010	Ribosome	------	------	PF00238.16	Ribosomal_L14	Ribosomal protein L14p/L23e	mitochondrial	2	13	15.9	High
ENSP00000373684.3	pep chromosome:GRCh38:12:27244286:27325959:1 gene:ENSG00000211455.8 transcript:ENST00000389032.8 gene_biotype:protein_coding transcript_biotype:protein_coding gene_symbol:STK38L description:serine/threonine kinase 38 like [Source:HGNC Symbol;Acc:HGNC:17848]	0.993722	-0.009086	0.9191	no change	no	1.108	1.115	1	1.198	1.148	1.039	1.173	1.111	BP:peptidyl-serine phosphorylation;BP:phosphorylation;BP:regulation of cellular component organization;BP:regulation of biological process;BP:intracellular signal transduction;BP:cellular protein metabolic process;BP:cellular macromolecule metabolic process;BP:peptidyl-amino acid modification;BP:organic substance metabolic process;BP:biological regulation;BP:protein phosphorylation;BP:cellular pr…	GO:0018105;GO:0016310;GO:0051128;GO:0050789;GO:0035556;GO:0044267;GO:0044260;GO:0018193;GO:0071704;GO:0065007;GO:0006468;GO:0009987;GO:0006464;GO:0050794;GO:0043412;GO:0036211;GO:0008150;GO:0008152;GO:0044238;GO:0018209;GO:0019538;GO:0044237;GO:0043170;GO:0006796;GO:0006793;GO:0007165;GO:0015629;GO:0043229;GO:0043228;GO:0043226;GO:0005737;GO:0016020;GO:0005856;GO:0043232;GO:0044464;GO:0005575;GO:…	K08790	STK38, NDR	------	------	------	------	PF00069.22;PF07714.14;PF14531.3;PF00433.21	Pkinase;Pkinase_Tyr;Kinase-like;Pkinase_C	Protein kinase domain;Protein tyrosine kinase;Kinase-like;Protein kinase C terminal domain	cytoplasmic	1	4	54	Medium
ENSP00000408283.2	pep chromosome:GRCh38:3:149964913:149970922:-1 gene:ENSG00000070087.14 transcript:ENST00000423691.2 gene_biotype:protein_coding transcript_biotype:protein_coding gene_symbol:PFN2 description:profilin 2 [Source:HGNC Symbol;Acc:HGNC:8882]	1.02	0.028569	0.6912	no change	no	1.122	1.1	1	1.131	1.168	1.129	1.129	1.107	BP:regulation of organelle organization;BP:regulation of cellular component organization;BP:regulation of actin polymerization or depolymerization;BP:regulation of biological process;BP:single-organism process;BP:regulation of actin filament length;BP:regulation of actin filament polymerization;BP:regulation of cytoskeleton organization;BP:cellular component organization;BP:regulation of anatomic…	GO:0033043;GO:0051128;GO:0008064;GO:0050789;GO:0044699;GO:0030832;GO:0030833;GO:0051493;GO:0016043;GO:0090066;GO:0065007;GO:0071840;GO:0065008;GO:0032271;GO:0032970;GO:0008150;GO:0009987;GO:0050794;GO:0044763;GO:0032956;GO:0043254;GO:0044087;GO:0032535;GO:0031224;GO:0016021;GO:0005575;GO:0044425;GO:0003674;GO:0005488;GO:0003779;GO:0008092;GO:0005515	K05759	PFN	map04015;map05131;map04810;map04013;map05132	Rap1 signaling pathway;Shigellosis;Regulation of actin cytoskeleton;MAPK signaling pathway - fly;Salmonella infection	------	------	PF00235.16	Profilin	Profilin	cytoplasmic	2	38	20.8	High
ENSP00000385687.1	pep chromosome:GRCh38:2:241495019:241508362:-1 gene:ENSG00000115694.15 transcript:ENST00000401869.5 gene_biotype:protein_coding transcript_biotype:protein_coding gene_symbol:STK25 description:serine/threonine kinase 25 [Source:HGNC Symbol;Acc:HGNC:11404]	1.10816	0.148165	0.01834	no change	yes	1.168	1.054	1	1.097	1.065	1.179	1.152	1.174	BP:regulation of phosphate metabolic process;BP:regulation of primary metabolic process;BP:regulation of metabolic process;BP:positive regulation of response to stimulus;BP:regulation of response to stimulus;BP:establishment or maintenance of cell polarity;BP:signal transduction;BP:establishment of organelle localization;BP:cellular component organization or biogenesis;BP:positive regulation of c…	GO:0019220;GO:0080090;GO:0019222;GO:0048584;GO:0048583;GO:0007163;GO:0007165;GO:0051656;GO:0071840;GO:0031346;GO:0090168;GO:0071704;GO:0009966;GO:0009967;GO:0045664;GO:0045666;GO:0010720;GO:0048518;GO:0060255;GO:0010976;GO:0010975;GO:0042325;GO:0042327;GO:0050772;GO:0019538;GO:0022604;GO:0022607;GO:0009893;GO:0022603;GO:0035556;GO:0044267;GO:0010646;GO:0044260;GO:0016043;GO:0031344;GO:0065007;GO:…	K08838	STK24_25_MST4	------	------	------	------	PF00069.22;PF07714.14	Pkinase;Pkinase_Tyr	Protein kinase domain;Protein tyrosine kinase	cytoplasmic	2	16	48.1	High
ENSP00000356301.1	pep chromosome:GRCh38:1:201134773:201154501:-1 gene:ENSG00000116857.17 transcript:ENST00000367332.5 gene_biotype:protein_coding transcript_biotype:protein_coding gene_symbol:TMEM9 description:transmembrane protein 9 [Source:HGNC Symbol;Acc:HGNC:18823]	1.12023	0.163794	0.01894	no change	yes	1.174	1.048	1	1.107	1.037	1.194	1.163	1.164	BP:transport;BP:biological_process;BP:establishment of localization;BP:localization;CC:intrinsic component of membrane;CC:endosome membrane;CC:intracellular organelle part;CC:organelle membrane;CC:integral component of membrane;CC:membrane;CC:vacuolar membrane;CC:vacuolar part;CC:late endosome membrane;CC:bounding membrane of organelle;CC:cell part;CC:cellular_component;CC:lysosomal membrane;CC:c…	GO:0006810;GO:0008150;GO:0051234;GO:0051179;GO:0031224;GO:0010008;GO:0044446;GO:0031090;GO:0016021;GO:0016020;GO:0005774;GO:0044437;GO:0031902;GO:0098588;GO:0044464;GO:0005575;GO:0005765;GO:0044444;GO:0098852;GO:0044440;GO:0044424;GO:0044425;GO:0098805;GO:0044422	------	------	------	------	------	------	PF05434.8	Tmemb_9	TMEM9	ER	1	10	20.9	High
ENSP00000365860.1	pep chromosome:GRCh38:1:11674525:11691477:-1 gene:ENSG00000116670.15 transcript:ENST00000376672.5 gene_biotype:protein_coding transcript_biotype:protein_coding gene_symbol:MAD2L2 description:mitotic arrest deficient 2 like 2 [Source:HGNC Symbol;Acc:HGNC:6764]	1.06797	0.094871	0.6449	no change	no	1.147	1.074	1	1.014	1.208	1.373	1.147	0.921	------	------	------	------	------	------	------	------	PF02301.15	HORMA	HORMA domain	peroxisomal	1	4	25.7	Medium
ENSP00000373905.3	pep chromosome:GRCh38:19:10718131:10831903:1 gene:ENSG00000079805.16 transcript:ENST00000389253.8 gene_biotype:protein_coding transcript_biotype:protein_coding gene_symbol:DNM2 description:dynamin 2 [Source:HGNC Symbol;Acc:HGNC:2974]	1.0018	0.002599	0.9785	no change	no	1.111	1.109	1	1.192	1.134	0.996	1.154	1.183	BP:regulation of transport;BP:pinocytosis;BP:establishment of organelle localization;BP:establishment of vesicle localization;BP:cellular response to stimulus;BP:regulation of sodium ion transmembrane transporter activity;BP:spermatogenesis;BP:establishment of synaptic vesicle localization;BP:macropinocytosis;BP:positive regulation of ion transmembrane transporter activity;BP:positive regulation …	GO:0051049;GO:0006907;GO:0051656;GO:0051650;GO:0051716;GO:2000649;GO:0007283;GO:0097480;GO:0044351;GO:0032414;GO:0009893;GO:0032412;GO:0009891;GO:0000302;GO:0071867;GO:0071868;GO:0071869;GO:0050789;GO:0051341;GO:0051345;GO:0071840;GO:0019882;GO:2000379;GO:0019884;GO:0019886;GO:0017015;GO:2000377;GO:1903526;GO:1903525;GO:0050999;GO:0010557;GO:0010556;GO:0044767;GO:0033572;GO:0035904;GO:2000651;GO:…	K01528	DNM	map04072;map04144;map04961;map05100;map04721	Phospholipase D signaling pathway;Endocytosis;Endocrine and other factor-regulated calcium reabsorption;Bacterial invasion of epithelial cells;Synaptic vesicle cycle	COG0699	R:General function prediction only	PF01031.17;PF00350.20;PF02212.15;PF00169.26	Dynamin_M;Dynamin_N;GED;PH	Dynamin central region;Dynamin family;Dynamin GTPase effector domain;PH domain	cytoplasmic	2	44	97.9	High
ENSP00000443204.1	pep chromosome:GRCh38:12:22449656:22544492:-1 gene:ENSG00000111731.12 transcript:ENST00000545552.5 gene_biotype:protein_coding transcript_biotype:protein_coding gene_symbol:C2CD5 description:C2 calcium dependent domain containing 5 [Source:HGNC Symbol;Acc:HGNC:29062]	0.915444	-0.127456	0.4399	no change	no	1.061	1.159	1	1.286	1.19	1.134	1.142	0.907	BP:regulation of intracellular protein transport;BP:protein localization;BP:positive regulation of intracellular transport;BP:regulation of transport;BP:regulation of intracellular transport;BP:positive regulation of response to stimulus;BP:regulation of response to stimulus;BP:membrane organization;BP:plasma membrane organization;BP:signal transduction;BP:cell surface receptor signaling pathway;…	GO:0033157;GO:0008104;GO:0032388;GO:0051049;GO:0032386;GO:0048584;GO:0048583;GO:0061024;GO:0007009;GO:0007165;GO:0007166;GO:0007167;GO:0007169;GO:0071840;GO:0070727;GO:0048518;GO:0033036;GO:0051050;GO:0045184;GO:0072657;GO:0072659;GO:0010638;GO:1900076;GO:0031340;GO:0051222;GO:0051223;GO:0050789;GO:1904951;GO:0006886;GO:0016043;GO:0065002;GO:0065007;GO:0044699;GO:0051130;GO:0070201;GO:0006810;GO:…	------	------	------	------	------	------	PF00168.27	C2	C2 domain	cytoplasmic	1	2	116.4	High
ENSP00000361888.1	pep chromosome:GRCh38:1:40040240:40072515:1 gene:ENSG00000131236.17 transcript:ENST00000372802.5 gene_biotype:protein_coding transcript_biotype:protein_coding gene_symbol:CAP1 description:cyclase associated actin cytoskeleton regulatory protein 1 [Source:HGNC Symbol;Acc:HGNC:20040]	0.968944	-0.045515	0.7368	no change	no	1.092	1.127	1	1.293	1.087	1.1	1.021	1.156	BP:regulation of phosphate metabolic process;BP:regulation of primary metabolic process;BP:regulation of metabolic process;BP:establishment or maintenance of cell polarity;BP:signal transduction;BP:cellular component morphogenesis;BP:positive regulation of nucleotide metabolic process;BP:cellular component organization or biogenesis;BP:cellular developmental process;BP:positive regulation of mole…	GO:0019220;GO:0080090;GO:0019222;GO:0007163;GO:0007165;GO:0032989;GO:0045981;GO:0071840;GO:0048869;GO:0044093;GO:0048518;GO:0031279;GO:0016192;GO:0048870;GO:1900373;GO:1900371;GO:0009893;GO:0009891;GO:0006928;GO:0030029;GO:0050789;GO:0000902;GO:0051349;GO:0016043;GO:0065007;GO:0043085;GO:0065009;GO:0016477;GO:0050790;GO:0006810;GO:0009889;GO:0050794;GO:0008150;GO:0051234;GO:0051174;GO:0006897;GO:…	K17261	CAP1_2, SRV2	------	------	------	------	PF01213.16;PF08603.8	CAP_N;CAP_C	Adenylate cyclase associated;Adenylate cyclase associated	cytoplasmic	1	51	51.8	High
ENSP00000420193.1	pep chromosome:GRCh38:6:41066475:41072489:-1 gene:ENSG00000124596.17 transcript:ENST00000463088.5 gene_biotype:protein_coding transcript_biotype:protein_coding gene_symbol:OARD1 description:O-acyl-ADP-ribose deacylase 1 [Source:HGNC Symbol;Acc:HGNC:21257]	0.955066	-0.066328	0.5834	no change	no	1.084	1.135	1	1.269	1.135	1.08	1.144	1.029	BP:cellular nitrogen compound metabolic process;BP:nitrogen compound metabolic process;BP:small molecule metabolic process;BP:purine-containing compound metabolic process;BP:organic cyclic compound metabolic process;BP:nucleobase-containing compound metabolic process;BP:single-organism metabolic process;BP:purine nucleoside metabolic process;BP:organic substance metabolic process;BP:single-organi…	GO:0034641;GO:0006807;GO:0044281;GO:0072521;GO:1901360;GO:0006139;GO:0044710;GO:0042278;GO:0071704;GO:0044699;GO:0009987;GO:0006725;GO:0044763;GO:0009116;GO:0008152;GO:0055086;GO:0046483;GO:0044238;GO:1901564;GO:1901135;GO:0044237;GO:1901657;GO:0008150;GO:0003674;GO:0001883;GO:1901363;GO:0001882;GO:0016787;GO:0019213;GO:0036094;GO:0003824;GO:0097367;GO:0097159;GO:0005515;GO:0005488	------	------	------	------	------	------	PF01661.18	Macro	Macro domain	cytoplasmic	1	8	17	High
ENSP00000332887.6	pep chromosome:GRCh38:22:29767369:29770413:1 gene:ENSG00000184076.13 transcript:ENST00000330029.6 gene_biotype:protein_coding transcript_biotype:protein_coding gene_symbol:UQCR10 description:ubiquinol-cytochrome c reductase, complex III subunit X [Source:HGNC Symbol;Acc:HGNC:30863]	1.0729	0.101512	0.4355	no change	no	1.148	1.07	1	0.999	1.212	1.159	1.239	1.047	BP:cellular component organization or biogenesis;BP:single-organism metabolic process;BP:electron transport chain;BP:respiratory electron transport chain;BP:oxidation-reduction process;BP:respiratory chain complex III assembly;BP:cellular component assembly;BP:cytochrome complex assembly;BP:aerobic respiration;BP:proton transport;BP:cellular component organization;BP:macromolecular complex assemb…	GO:0071840;GO:0044710;GO:0022900;GO:0022904;GO:0055114;GO:0017062;GO:0022607;GO:0017004;GO:0009060;GO:0015992;GO:0016043;GO:0065003;GO:0098662;GO:0098660;GO:0006818;GO:0006812;GO:0006811;GO:0006810;GO:0045333;GO:0008152;GO:0051234;GO:0015980;GO:0008150;GO:0070271;GO:1902600;GO:0044699;GO:0034551;GO:0015672;GO:0033108;GO:0055085;GO:0097033;GO:0006122;GO:0043933;GO:0034622;GO:0006091;GO:0071822;GO:…	K00419	QCR9, UCRC	map00190;map04260;map05012;map05010;map05016;map04932	Oxidative phosphorylation;Cardiac muscle contraction;Parkinson's disease;Alzheimer's disease;Huntington's disease;Non-alcoholic fatty liver diseas	------	------	PF05365.9	UCR_UQCRX_QCR9	Ubiquinol-cytochrome C reductase, UQCRX/QCR9 like	ER	2	38	7.3	High
ENSP00000340409.4	pep chromosome:GRCh38:11:6390474:6394996:1 gene:ENSG00000166311.10 transcript:ENST00000342245.9 gene_biotype:protein_coding transcript_biotype:protein_coding gene_symbol:SMPD1 description:sphingomyelin phosphodiesterase 1 [Source:HGNC Symbol;Acc:HGNC:11120]	1.18522	0.245157	0.2068	no change	no	1.203	1.015	1	1.022	1.022	1.112	1.45	1.047	BP:negative regulation of transferase activity;BP:regulation of phosphate metabolic process;BP:regulation of primary metabolic process;BP:regulation of metabolic process;BP:negative regulation of response to stimulus;BP:regulation of response to stimulus;BP:small molecule catabolic process;BP:organophosphate catabolic process;BP:single-organism catabolic process;BP:single-organism metabolic proce…	GO:0051348;GO:0019220;GO:0080090;GO:0019222;GO:0048585;GO:0048583;GO:0044282;GO:0046434;GO:0044712;GO:0044710;GO:0010605;GO:0009968;GO:0009966;GO:0044092;GO:0048518;GO:0065007;GO:0006664;GO:0006665;GO:0006687;GO:0060255;GO:0045859;GO:1901564;GO:0010033;GO:0042325;GO:0043407;GO:0042326;GO:1901565;GO:0006576;GO:0010243;GO:0034641;GO:0044281;GO:0033673;GO:0009892;GO:0009893;GO:0030149;GO:0014070;GO:…	K12350	SMPD1, ASM	map00600;map04071;map04142	Sphingolipid metabolism;Sphingolipid signaling pathway;Lysosome	------	------	PF00149.25	Metallophos	Calcineurin-like phosphoesterase	lysosomal	1	2	69.9	Medium
ENSP00000440874.1	pep chromosome:GRCh38:11:63681500:63759885:1 gene:ENSG00000133318.13 transcript:ENST00000537981.5 gene_biotype:protein_coding transcript_biotype:protein_coding gene_symbol:RTN3 description:reticulon 3 [Source:HGNC Symbol;Acc:HGNC:10469]	1.07196	0.100255	0.1062	no change	no	1.147	1.07	1	1.115	1.094	1.149	1.126	1.166	BP:cellular component assembly;BP:chemical synaptic transmission;BP:endoplasmic reticulum tubular network assembly;BP:symbiosis, encompassing mutualism through parasitism;BP:cellular component organization or biogenesis;BP:cell death;BP:endoplasmic reticulum tubular network organization;BP:single-organism process;BP:establishment of localization;BP:endoplasmic reticulum organization;BP:cellular c…	GO:0022607;GO:0007268;GO:0071787;GO:0044403;GO:0071840;GO:0008219;GO:0071786;GO:0044699;GO:0051234;GO:0007029;GO:0016043;GO:0044419;GO:0099536;GO:0006810;GO:0051704;GO:0009987;GO:0016032;GO:0006915;GO:0012501;GO:0044764;GO:0008150;GO:0023052;GO:0007267;GO:0007154;GO:0051179;GO:0006996;GO:0044700;GO:0016192;GO:0098916;GO:0044763;GO:0099537;GO:0005789;GO:0043227;GO:0043226;GO:0044446;GO:0070062;GO:…	K20723	RTN3	map05010	Alzheimer's disease	------	------	PF02453.14	Reticulon	Reticulon	peroxisomal	1	18	25.6	High
ENSP00000364721.5	pep chromosome:GRCh38:20:32819954:32850405:1 gene:ENSG00000101367.9 transcript:ENST00000375571.6 gene_biotype:protein_coding transcript_biotype:protein_coding gene_symbol:MAPRE1 description:microtubule associated protein RP/EB family member 1 [Source:HGNC Symbol;Acc:HGNC:6890]	1.15871	0.212525	0.01962	no change	yes	1.19	1.027	1	1.001	1.08	1.23	1.218	1.122	BP:regulation of microtubule polymerization or depolymerization;BP:negative regulation of microtubule polymerization or depolymerization;BP:protein localization;BP:G2/M transition of mitotic cell cycle;BP:protein localization to microtubule;BP:regulation of microtubule polymerization;BP:cellular component organization or biogenesis;BP:negative regulation of microtubule polymerization;BP:cellular …	GO:0031110;GO:0031111;GO:0008104;GO:0000086;GO:0035372;GO:0031113;GO:0071840;GO:0031115;GO:0070727;GO:0051493;GO:0044093;GO:0044092;GO:0048518;GO:0048519;GO:0033036;GO:0010639;GO:0031333;GO:0070507;GO:0051098;GO:1904527;GO:1904526;GO:1904528;GO:0051100;GO:0007067;GO:0050789;GO:0007062;GO:0032091;GO:0032092;GO:0016043;GO:0065007;GO:0065009;GO:0050794;GO:0043393;GO:2000145;GO:2000147;GO:0008150;GO:…	K10436	MAPRE	------	------	COG5217	Z:Cytoskeleton	PF03271.14;PF00307.28	EB1;CH	EB1-like C-terminal motif;Calponin homology	cytoplasmic	14	76	30	High
ENSP00000245185.5	pep chromosome:GRCh38:16:56608584:56609497:1 gene:ENSG00000125148.7 transcript:ENST00000245185.6 gene_biotype:protein_coding transcript_biotype:protein_coding gene_symbol:MT2A description:metallothionein 2A [Source:HGNC Symbol;Acc:HGNC:7406]	1.16406	0.219169	0.0804	no change	no	1.192	1.024	1	1.104	0.967	1.109	1.307	1.16	BP:cellular response to metal ion;BP:cellular cation homeostasis;BP:response to transition metal nanoparticle;BP:cellular response to inorganic substance;BP:homeostatic process;BP:copper ion homeostasis;BP:cellular response to drug;BP:cellular response to chemical stimulus;BP:transition metal ion homeostasis;BP:response to zinc ion;BP:negative regulation of growth;BP:regulation of biological proc…	GO:0071248;GO:0030003;GO:1990267;GO:0071241;GO:0042592;GO:0055070;GO:0035690;GO:0070887;GO:0055076;GO:0010043;GO:0045926;GO:0050789;GO:0044699;GO:0034097;GO:0051716;GO:0071294;GO:0046916;GO:0040008;GO:0007166;GO:0071310;GO:0065007;GO:0048519;GO:0065008;GO:0019221;GO:0050801;GO:0019725;GO:0006878;GO:0006875;GO:0009987;GO:0098771;GO:0006873;GO:0050794;GO:0060333;GO:0008150;GO:0010038;GO:0055065;GO:…	K14739	MT1_2	map04212;map04978	Longevity regulating pathway - worm;Mineral absorption	------	------	PF00131.17	Metallothio	Metallothionein	cytoplasmic	2	66	6	High
ENSP00000499037.1	pep chromosome:GRCh38:3:105658970:105868238:-1 gene:ENSG00000114423.21 transcript:ENST00000651978.1 gene_biotype:protein_coding transcript_biotype:protein_coding gene_symbol:CBLB description:Cbl proto-oncogene B [Source:HGNC Symbol;Acc:HGNC:1542]	1.0614	0.085962	0.4721	no change	no	1.141	1.075	1	1.206	1.019	1.235	1.063	1.124	BP:nuclear transport;BP:protein localization;BP:signal transduction;BP:cell surface receptor signaling pathway;BP:cellular macromolecule localization;BP:protein modification by small protein conjugation or removal;BP:protein modification by small protein conjugation;BP:protein import into nucleus;BP:NLS-bearing protein import into nucleus;BP:response to abiotic stimulus;BP:response to organic sub…	GO:0051169;GO:0008104;GO:0007165;GO:0007166;GO:0070727;GO:0070647;GO:0032446;GO:0006606;GO:0006607;GO:0009628;GO:0010033;GO:0019538;GO:0016567;GO:0044238;GO:0050789;GO:0044267;GO:0044260;GO:0006886;GO:0065007;GO:0006810;GO:0050794;GO:0043412;GO:0036211;GO:0008150;GO:0008152;GO:0051234;GO:0046907;GO:0050896;GO:0051649;GO:0023051;GO:0000209;GO:0044699;GO:0009719;GO:1902593;GO:0072594;GO:0017038;GO:…	K04707	CBL	map05205;map04660;map05200;map04012;map04910;map04120;map04144;map05100;map05220	Proteoglycans in cancer;T cell receptor signaling pathway;Pathways in cancer;ErbB signaling pathway;Insulin signaling pathway;Ubiquitin mediated proteolysis;Endocytosis;Bacterial invasion of epithelial cells;Chronic myeloid leukemia	------	------	PF02262.13;PF02762.11;PF02761.11;PF14447.3;PF13920.3;PF00097.22;PF13639.3	Cbl_N;Cbl_N3;Cbl_N2;Prok-RING_4;zf-C3HC4_3;zf-C3HC4;zf-RING_2	CBL proto-oncogene N-terminal domain 1;CBL proto-oncogene N-terminus, SH2-like domain;CBL proto-oncogene N-terminus, EF hand-like domain;Prokaryotic RING finger family 4;Zinc finger, C3HC4 type;Zinc finger, C3HC4 type;Ring finger domain	cytoplasmic	2	5	112.8	High
ENSP00000359645.3	pep chromosome:GRCh38:X:136873461:136880725:-1 gene:ENSG00000147274.14 transcript:ENST00000320676.11 gene_biotype:protein_coding transcript_biotype:protein_coding gene_symbol:RBMX description:RNA binding motif protein X-linked [Source:HGNC Symbol;Acc:HGNC:9910]	1.06238	0.087305	0.616	no change	no	1.141	1.074	1	0.942	1.279	1.011	1.244	1.169	BP:regulation of primary metabolic process;BP:regulation of metabolic process;BP:positive regulation of mRNA processing;BP:regulation of mRNA processing;BP:negative regulation of mRNA processing;BP:cellular component organization or biogenesis;BP:cellular response to stimulus;BP:negative regulation of macromolecule metabolic process;BP:positive regulation of macromolecule metabolic process;BP:cel…	GO:0080090;GO:0019222;GO:0050685;GO:0050684;GO:0050686;GO:0071840;GO:0051716;GO:0010605;GO:0010604;GO:0048869;GO:0000381;GO:0048518;GO:0048519;GO:2000112;GO:0060255;GO:2001141;GO:0010033;GO:0019538;GO:0022607;GO:0009892;GO:0009893;GO:0009891;GO:0010629;GO:0010628;GO:0050789;GO:0016043;GO:0065003;GO:0065007;GO:0034097;GO:0009889;GO:0050794;GO:0008150;GO:0008152;GO:0044767;GO:0071345;GO:0050896;GO:…	K12885	RBMX, HNRNPG	map03040	Spliceosome	------	------	PF00076.19;PF08081.8	RRM_1;RBM1CTR	RNA recognition motif.;RBM1CTR	cytoplasmic	3	30	42.3	High
ENSP00000381823.2	pep chromosome:GRCh38:5:134648785:134727909:1 gene:ENSG00000113615.13 transcript:ENST00000398844.7 gene_biotype:protein_coding transcript_biotype:protein_coding gene_symbol:SEC24A description:SEC24 homolog A, COPII coat complex component [Source:HGNC Symbol;Acc:HGNC:10703]	1.02283	0.032568	0.7619	no change	no	1.12	1.095	1	1.054	1.23	1.077	1.196	1.088	BP:protein localization;BP:regulation of primary metabolic process;BP:regulation of secretion;BP:positive regulation of secretion;BP:regulation of transport;BP:vesicle coating;BP:positive regulation of homeostatic process;BP:regulation of homeostatic process;BP:cellular component organization or biogenesis;BP:regulation of metabolic process;BP:positive regulation of biological process;BP:positive…	GO:0008104;GO:0080090;GO:0051046;GO:0051047;GO:0051049;GO:0006901;GO:0032846;GO:0032844;GO:0071840;GO:0019222;GO:0048518;GO:0051050;GO:0060255;GO:0045184;GO:0002504;GO:0016050;GO:0002376;GO:0045714;GO:0022607;GO:0019882;GO:0010869;GO:0048002;GO:0051222;GO:0051223;GO:0050789;GO:0050708;GO:0006886;GO:0016043;GO:0065003;GO:0065007;GO:0065008;GO:0070201;GO:0019884;GO:0019886;GO:0006810;GO:0009889;GO:…	K14007	SEC24	map04141	Protein processing in endoplasmic reticulum	COG5028	U:Intracellular trafficking, secretion, and vesicular transport	PF04811.12;PF04815.12;PF08033.9;PF04810.12;PF00626.19	Sec23_trunk;Sec23_helical;Sec23_BS;zf-Sec23_Sec24;Gelsolin	Sec23/Sec24 trunk domain;Sec23/Sec24 helical domain;Sec23/Sec24 beta-sandwich domain;Sec23/Sec24 zinc finger;Gelsolin repeat	cytoplasmic	6	8	119.7	High
ENSP00000414956.2	pep chromosome:GRCh38:17:30477442:30522558:1 gene:ENSG00000108587.15 transcript:ENST00000414833.2 gene_biotype:protein_coding transcript_biotype:protein_coding gene_symbol:GOSR1 description:golgi SNAP receptor complex member 1 [Source:HGNC Symbol;Acc:HGNC:4430]	1.01547	0.022146	0.9172	no change	no	1.116	1.099	1	1.124	1.173	1.079	1.389	0.881	BP:regulation of vesicle targeting, to, from or within Golgi;BP:protein localization;BP:regulation of cellular localization;BP:single-organism membrane organization;BP:regulation of transport;BP:regulation of intracellular transport;BP:vesicle fusion;BP:membrane fusion;BP:membrane organization;BP:cytosolic transport;BP:regulation of biological process;BP:single-organism process;BP:ER to Golgi ves…	GO:0048209;GO:0008104;GO:0060341;GO:0044802;GO:0051049;GO:0032386;GO:0006906;GO:0061025;GO:0061024;GO:0016482;GO:0050789;GO:0044699;GO:0006888;GO:0071840;GO:1902589;GO:0016043;GO:0065007;GO:1902578;GO:0071702;GO:0033036;GO:0016197;GO:0009987;GO:0048193;GO:0006810;GO:0044801;GO:0060627;GO:0045184;GO:0015031;GO:0044765;GO:0008150;GO:0007034;GO:0042147;GO:0051649;GO:0032879;GO:0051179;GO:0050794;GO:…	K08495	GOSR1, GOS1	map04130	SNARE interactions in vesicular transport	------	------	PF12352.5	V-SNARE_C	Snare region anchored in the vesicle membrane C-terminus	cytoplasmic	2	11	29.1	High
ENSP00000268711.3	pep chromosome:GRCh38:17:17477000:17493221:1 gene:ENSG00000141026.6 transcript:ENST00000268711.4 gene_biotype:protein_coding transcript_biotype:protein_coding gene_symbol:MED9 description:mediator complex subunit 9 [Source:HGNC Symbol;Acc:HGNC:25487]	0.968889	-0.045597	0.855	no change	no	1.09	1.125	1	1.444	0.932	1.186	1.169	0.914	BP:regulation of primary metabolic process;BP:regulation of metabolic process;BP:regulation of cellular biosynthetic process;BP:regulation of cellular metabolic process;BP:regulation of biological process;BP:regulation of cellular macromolecule biosynthetic process;BP:regulation of nucleobase-containing compound metabolic process;BP:regulation of macromolecule biosynthetic process;BP:biological r…	GO:0080090;GO:0019222;GO:0031326;GO:0031323;GO:0050789;GO:2000112;GO:0019219;GO:0010556;GO:0065007;GO:0010468;GO:0060255;GO:0009889;GO:1903506;GO:0050794;GO:0008150;GO:0051171;GO:2001141;GO:0051252;GO:0006355;GO:0006357;GO:0016592;GO:0044446;GO:0044451;GO:0043234;GO:0032991;GO:0044464;GO:0005575;GO:0044428;GO:0044424;GO:0044422;GO:0001076;GO:0003674;GO:0005488;GO:0003712;GO:0000989;GO:0000988;GO:…	K15149	MED9	------	------	------	------	PF07544.10	Med9	RNA polymerase II transcription mediator complex subunit 9	cytoplasmic	1	16	16.4	Medium
ENSP00000379869.2	pep chromosome:GRCh38:17:7252286:7259940:1 gene:ENSG00000170291.14 transcript:ENST00000396628.6 gene_biotype:protein_coding transcript_biotype:protein_coding gene_symbol:ELP5 description:elongator acetyltransferase complex subunit 5 [Source:HGNC Symbol;Acc:HGNC:30617]	1.03585	0.050809	0.5593	no change	no	1.127	1.088	1	1.075	1.19	1.174	1.087	1.12	BP:regulation of primary metabolic process;BP:regulation of metabolic process;BP:regulation of cellular biosynthetic process;BP:regulation of cellular metabolic process;BP:regulation of biological process;BP:regulation of cellular macromolecule biosynthetic process;BP:regulation of nucleobase-containing compound metabolic process;BP:biological regulation;BP:positive regulation of biological proce…	GO:0080090;GO:0019222;GO:0031326;GO:0031323;GO:0050789;GO:2000112;GO:0019219;GO:0065007;GO:0048518;GO:0010468;GO:0030335;GO:0030334;GO:0060255;GO:0009889;GO:1903506;GO:0050794;GO:0040012;GO:0008150;GO:0051171;GO:2001141;GO:0032879;GO:0051272;GO:0051270;GO:0040017;GO:0051252;GO:0006355;GO:0010556;GO:2000145;GO:2000147;GO:0048522;GO:0043229;GO:0043227;GO:0005737;GO:0005634;GO:0043226;GO:0033588;GO:…	------	------	------	------	------	------	PF10483.6	Elong_Iki1	Elongator subunit Iki1	cytoplasmic	1	4	34.8	Medium
ENSP00000373808.4	pep chromosome:GRCh38:5:74777574:74866966:-1 gene:ENSG00000198780.12 transcript:ENST00000389156.9 gene_biotype:protein_coding transcript_biotype:protein_coding gene_symbol:FAM169A description:family with sequence similarity 169 member A [Source:HGNC Symbol;Acc:HGNC:29138]	1.10551	0.144716	0.02721	no change	yes	1.163	1.052	1	1.054	1.102	1.182	1.136	1.17	CC:intracellular organelle part;CC:organelle membrane;CC:nuclear inner membrane;CC:membrane;CC:nuclear membrane;CC:cellular_component;CC:nuclear part;CC:intracellular part;CC:organelle inner membrane;CC:cell part;CC:organelle part;	GO:0044446;GO:0031090;GO:0005637;GO:0016020;GO:0031965;GO:0005575;GO:0044428;GO:0044424;GO:0019866;GO:0044464;GO:0044422	------	------	------	------	------	------	------	------	------	cytoplasmic	1	3	74.9	Low
ENSP00000361138.2	pep chromosome:GRCh38:X:110003114:110177788:1 gene:ENSG00000157600.12 transcript:ENST00000372068.7 gene_biotype:protein_coding transcript_biotype:protein_coding gene_symbol:TMEM164 description:transmembrane protein 164 [Source:HGNC Symbol;Acc:HGNC:26217]	1.25598	0.328819	0.3023	up	no	1.233	0.9817	1	0.76	1.185	1.496	1.295	0.907	CC:cellular_component;CC:membrane part;CC:integral component of membrane;CC:intrinsic component of membrane;	GO:0005575;GO:0044425;GO:0016021;GO:0031224	------	------	------	------	------	------	PF14808.3	TMEM164	TMEM164 family	peroxisomal	1	2	33.5	Medium
ENSP00000426167.2	pep chromosome:GRCh38:4:108650647:108667395:1 gene:ENSG00000198856.13 transcript:ENST00000512478.2 gene_biotype:protein_coding transcript_biotype:protein_coding gene_symbol:OSTC description:oligosaccharyltransferase complex non-catalytic subunit [Source:HGNC Symbol;Acc:HGNC:24448]	1.07303	0.101695	0.3047	no change	no	1.146	1.068	1	1.122	1.081	1.252	1.061	1.125	BP:cellular protein metabolic process;BP:single-organism metabolic process;BP:protein glycosylation;BP:protein N-linked glycosylation;BP:peptidyl-asparagine modification;BP:peptidyl-amino acid modification;BP:biological_process;BP:organic substance metabolic process;BP:single-organism process;BP:protein N-linked glycosylation via asparagine;BP:cellular process;BP:glycosylation;BP:cellular protein…	GO:0044267;GO:0044710;GO:0006486;GO:0006487;GO:0018196;GO:0018193;GO:0008150;GO:0071704;GO:0044699;GO:0018279;GO:0009987;GO:0070085;GO:0006464;GO:0043412;GO:0036211;GO:0044763;GO:0008152;GO:0044723;GO:0044238;GO:0005975;GO:0044260;GO:0019538;GO:0044237;GO:0043170;GO:0043413;GO:1990234;GO:0008250;GO:0032991;GO:0031224;GO:1902494;GO:0016021;GO:0044446;GO:0044425;GO:0044432;GO:0043234;GO:0044464;GO:…	------	------	------	------	------	------	PF04756.10	OST3_OST6	OST3 / OST6 family, transporter family	lysosomal	1	7	19.2	High
ENSP00000413234.2	pep chromosome:GRCh38:11:925881:1012239:1 gene:ENSG00000183020.13 transcript:ENST00000448903.6 gene_biotype:protein_coding transcript_biotype:protein_coding gene_symbol:AP2A2 description:adaptor related protein complex 2 subunit alpha 2 [Source:HGNC Symbol;Acc:HGNC:562]	1.01182	0.01695	0.8616	no change	no	1.113	1.1	1	1.095	1.205	1.056	1.183	1.1	BP:protein localization;BP:regulation of defense response to virus;BP:negative regulation of response to stimulus;BP:regulation of response to stimulus;BP:signal transduction;BP:cell surface receptor signaling pathway;BP:enzyme linked receptor protein signaling pathway;BP:transmembrane receptor protein tyrosine kinase signaling pathway;BP:regulation of defense response;BP:negative regulation of s…	GO:0008104;GO:0050688;GO:0048585;GO:0048583;GO:0007165;GO:0007166;GO:0007167;GO:0007169;GO:0031347;GO:0009968;GO:0009966;GO:0048519;GO:0033036;GO:0045184;GO:0002495;GO:0035567;GO:0002504;GO:0016192;GO:0090175;GO:0016055;GO:0002376;GO:0022603;GO:0002831;GO:0006928;GO:0048002;GO:1901184;GO:1901185;GO:0050789;GO:0006886;GO:0065007;GO:0019882;GO:0019884;GO:0019886;GO:0050793;GO:0006810;GO:0050794;GO:…	K11824	AP2A	map05016;map04144;map04961;map04721	Huntington's disease;Endocytosis;Endocrine and other factor-regulated calcium reabsorption;Synaptic vesicle cycle	------	------	PF01602.17;PF02296.13;PF02883.17;PF12717.4;PF13646.3	Adaptin_N;Alpha_adaptin_C;Alpha_adaptinC2;Cnd1;HEAT_2	Adaptin N terminal region;Alpha adaptin AP2, C-terminal domain;Adaptin C-terminal domain;non-SMC mitotic condensation complex subunit 1;HEAT repeats	cytoplasmic	1	41	103.9	High
ENSP00000257247.7	pep chromosome:GRCh38:11:62433546:62546796:-1 gene:ENSG00000124942.14 transcript:ENST00000257247.11 gene_biotype:protein_coding transcript_biotype:protein_coding gene_symbol:AHNAK description:AHNAK nucleoprotein [Source:HGNC Symbol;Acc:HGNC:347]	0.975893	-0.035205	0.8745	no change	no	1.093	1.12	1	1.359	1.001	1.249	0.896	1.135	BP:regulation of primary metabolic process;BP:regulation of metabolic process;BP:regulation of transport;BP:regulation of ion transmembrane transport;BP:regulation of transmembrane transport;BP:regulation of macromolecule metabolic process;BP:cellular component assembly;BP:regulation of ion transmembrane transporter activity;BP:cellular component organization;BP:macromolecular complex assembly;BP…	GO:0080090;GO:0019222;GO:0051049;GO:0034765;GO:0034762;GO:0060255;GO:0022607;GO:0032412;GO:0016043;GO:0065003;GO:0065007;GO:0071840;GO:0065009;GO:0050794;GO:0008150;GO:0022898;GO:2001257;GO:0043484;GO:0032409;GO:0009987;GO:0032879;GO:0051259;GO:0051252;GO:1904062;GO:0051924;GO:0043933;GO:0031323;GO:1903169;GO:0043269;GO:0071822;GO:0050789;GO:1901385;GO:0010468;GO:0019219;GO:0006461;GO:0010959;GO:…	------	------	------	------	------	------	PF00595.21;PF13180.3	PDZ;PDZ_2	PDZ domain;PDZ domain	cytoplasmic	1	70	16.1	High
ENSP00000265723.4	pep chromosome:GRCh38:7:87402049:87475739:-1 gene:ENSG00000005471.17 transcript:ENST00000265723.8 gene_biotype:protein_coding transcript_biotype:protein_coding gene_symbol:ABCB4 description:ATP binding cassette subfamily B member 4 [Source:HGNC Symbol;Acc:HGNC:45]	1.17174	0.228649	0.09445	no change	no	1.194	1.019	1	1.062	0.994	1.166	1.339	1.076	BP:bile acid and bile salt transport;BP:regulation of transport;BP:positive regulation of antigen processing and presentation of peptide antigen via MHC class I;BP:membrane organization;BP:anion transport;BP:regulation of phospholipid transport;BP:cellular component organization or biogenesis;BP:cellular response to stimulus;BP:response to fenofibrate;BP:positive regulation of phospholipid transl…	GO:0015721;GO:0051049;GO:0002591;GO:0061024;GO:0006820;GO:2001138;GO:0071840;GO:0051716;GO:1901557;GO:0061092;GO:0048518;GO:0065007;GO:0002589;GO:0051050;GO:0002585;GO:0015849;GO:0032782;GO:0015711;GO:0002583;GO:0006869;GO:2001140;GO:0010033;GO:0048878;GO:0002376;GO:1903412;GO:1903413;GO:1903793;GO:0015850;GO:0046717;GO:0048002;GO:0019885;GO:0016043;GO:0061091;GO:0002684;GO:0002682;GO:0044699;GO:…	K05659	ABCB4	map02010;map04976	ABC transporters;Bile secretion	COG1132	V:Defense mechanisms	PF00664.20;PF00005.24;PF02463.16;PF09818.6;PF13191.3;PF06414.9;PF00503.17;PF03215.12	ABC_membrane;ABC_tran;SMC_N;ABC_ATPase;AAA_16;Zeta_toxin;G-alpha;Rad17	ABC transporter transmembrane region;ABC transporter;RecF/RecN/SMC N terminal domain;Predicted ATPase of the ABC class;AAA ATPase domain;Zeta toxin;G-protein alpha subunit;Rad17 cell cycle checkpoint protein	cytoplasmic	1	1	141.4	High
ENSP00000312988.5	pep chromosome:GRCh38:19:38899969:38908889:1 gene:ENSG00000104825.17 transcript:ENST00000313582.6 gene_biotype:protein_coding transcript_biotype:protein_coding gene_symbol:NFKBIB description:NFKB inhibitor beta [Source:HGNC Symbol;Acc:HGNC:7798]	1.03963	0.056072	0.6609	no change	no	1.128	1.085	1	1.246	1.008	1.081	1.086	1.218	BP:regulation of peptide transport;BP:regulation of intracellular protein transport;BP:regulation of primary metabolic process;BP:regulation of metabolic process;BP:regulation of transport;BP:regulation of intracellular transport;BP:negative regulation of intracellular transport;BP:regulation of response to stimulus;BP:maintenance of location in cell;BP:cellular response to stimulus;BP:positive r…	GO:0090087;GO:0033157;GO:0080090;GO:0019222;GO:0051049;GO:0032386;GO:0032387;GO:0048583;GO:0051651;GO:0051716;GO:0010604;GO:0043207;GO:0009966;GO:1904590;GO:0044093;GO:0048518;GO:0048519;GO:0048585;GO:0043122;GO:0051051;GO:0060255;GO:0045185;GO:2001141;GO:0042994;GO:0042992;GO:0010033;GO:0042990;GO:0065008;GO:0009607;GO:0009605;GO:1904589;GO:0009893;GO:0009891;GO:1903650;GO:0010628;GO:0051220;GO:…	K02581	NFKBIB	map05140;map05164;map04662;map05145;map04660;map04920;map04659;map04658;map05168;map05169;map04622;map04623;map04621;map05131;map05162;map04062;map04722	Leishmaniasis;Influenza A;B cell receptor signaling pathway;Toxoplasmosis;T cell receptor signaling pathway;Adipocytokine signaling pathway;Th17 cell differentiation;Th1 and Th2 cell differentiation;Herpes simplex infection;Epstein-Barr virus infection;RIG-I-like receptor signaling pathway;Cytosolic DNA-sensing pathway;NOD-like receptor signaling pathway;Shigellosis;Measles;Chemokine signaling pa…	COG0666	R:General function prediction only	PF12796.4;PF13606.3;PF00023.27;PF13637.3;PF13857.3	Ank_2;Ank_3;Ank;Ank_4;Ank_5	Ankyrin repeats;Ankyrin repeat;Ankyrin repeat;Ankyrin repeats;Ankyrin repeats	cytoplasmic	1	4	37.7	Medium
ENSP00000373450.2	pep chromosome:GRCh38:8:100158428:100241902:1 gene:ENSG00000104450.12 transcript:ENST00000388798.6 gene_biotype:protein_coding transcript_biotype:protein_coding gene_symbol:SPAG1 description:sperm associated antigen 1 [Source:HGNC Symbol;Acc:HGNC:11212]	1.00544	0.007827	0.936	no change	no	1.109	1.103	1	1.135	1.175	1.054	1.104	1.168	BP:cellular component assembly;BP:macromolecular complex subunit organization;BP:fertilization;BP:cellular component assembly involved in morphogenesis;BP:cellular macromolecular complex assembly;BP:cellular component organization or biogenesis;BP:protein complex subunit organization;BP:axonemal dynein complex assembly;BP:cellular component organization;BP:macromolecular complex assembly;BP:singl…	GO:0022607;GO:0043933;GO:0009566;GO:0010927;GO:0034622;GO:0071840;GO:0071822;GO:0070286;GO:0016043;GO:0065003;GO:0044699;GO:0048646;GO:0032502;GO:0009987;GO:0044767;GO:0044763;GO:0007338;GO:0043623;GO:0006461;GO:0044702;GO:0022414;GO:0008150;GO:0043229;GO:0043228;GO:0043226;GO:0005737;GO:0005654;GO:0015630;GO:0044446;GO:0043232;GO:0005856;GO:0044464;GO:0005575;GO:0044428;GO:0044424;GO:0044422;GO:…	K19870	SPAG1	------	------	COG0457	R:General function prediction only	PF00515.25;PF07719.14;PF13877.3;PF13371.3;PF14559.3;PF13431.3	TPR_1;TPR_2;RPAP3_C;TPR_9;TPR_19;TPR_17	Tetratricopeptide repeat;Tetratricopeptide repeat;Potential Monad-binding region of RPAP3;Tetratricopeptide repeat;Tetratricopeptide repeat;Tetratricopeptide repeat	cytoplasmic	2	3	103.6	High
ENSP00000309644.4	pep chromosome:GRCh38:5:173607514:173616660:-1 gene:ENSG00000145919.10 transcript:ENST00000311086.8 gene_biotype:protein_coding transcript_biotype:protein_coding gene_symbol:BOD1 description:biorientation of chromosomes in cell division 1 [Source:HGNC Symbol;Acc:HGNC:25114]	1.03591	0.050901	0.5557	no change	no	1.125	1.086	1	1.157	1.101	1.177	1.151	1.047	BP:mitotic cell cycle process;BP:cell cycle process;BP:cell division;BP:mitotic nuclear division;BP:single-organism process;BP:nuclear division;BP:cellular component organization;BP:cellular component organization or biogenesis;BP:cellular process;BP:biological_process;BP:organelle organization;BP:single-organism organelle organization;BP:organelle fission;BP:single-organism cellular process;CC:i…	GO:1903047;GO:0022402;GO:0051301;GO:0007067;GO:0044699;GO:0000280;GO:0016043;GO:0071840;GO:0009987;GO:0008150;GO:0006996;GO:1902589;GO:0048285;GO:0044763;GO:0043229;GO:0043228;GO:0043226;GO:0005737;GO:0044446;GO:0005815;GO:0044430;GO:0043234;GO:0000776;GO:0000777;GO:0032991;GO:0043232;GO:0044464;GO:0005575;GO:0044424;GO:0044427;GO:0044422	------	------	------	------	------	------	PF05205.9	COMPASS-Shg1	COMPASS	cytoplasmic	2	18	19.2	High
ENSP00000380178.2	pep chromosome:GRCh38:17:4269259:4366482:-1 gene:ENSG00000132388.12 transcript:ENST00000396981.6 gene_biotype:protein_coding transcript_biotype:protein_coding gene_symbol:UBE2G1 description:ubiquitin conjugating enzyme E2 G1 [Source:HGNC Symbol;Acc:HGNC:12482]	1.08782	0.121438	0.2135	no change	no	1.152	1.059	1	1.066	1.11	1.183	1.228	1.046	BP:metabolic process;BP:cellular catabolic process;BP:protein polyubiquitination;BP:modification-dependent macromolecule catabolic process;BP:protein K48-linked ubiquitination;BP:cellular protein metabolic process;BP:organic substance catabolic process;BP:cellular macromolecule catabolic process;BP:cellular macromolecule metabolic process;BP:protein modification by small protein conjugation;BP:ca…	GO:0008152;GO:0044248;GO:0000209;GO:0043632;GO:0070936;GO:0044267;GO:1901575;GO:0044265;GO:0044260;GO:0032446;GO:0009056;GO:0070647;GO:0009057;GO:0071704;GO:0006508;GO:0070534;GO:0044238;GO:0009987;GO:0019941;GO:0006464;GO:0043412;GO:0036211;GO:0008150;GO:0051603;GO:0019538;GO:0044237;GO:0043170;GO:0016567;GO:0006511;GO:0043227;GO:0043226;GO:0005737;GO:0070062;GO:1903561;GO:0031982;GO:0043230;GO:…	K10575	UBE2G1, UBC7	map05012;map04120;map04141	Parkinson's disease;Ubiquitin mediated proteolysis;Protein processing in endoplasmic reticulum	COG5078	O:Posttranslational modification, protein turnover, chaperones	PF00179.23	UQ_con	Ubiquitin-conjugating enzyme	cytoplasmic	5	42	19.5	High
ENSP00000263795.6	pep chromosome:GRCh38:15:43827002:43868412:1 gene:ENSG00000092470.12 transcript:ENST00000263795.11 gene_biotype:protein_coding transcript_biotype:protein_coding gene_symbol:WDR76 description:WD repeat domain 76 [Source:HGNC Symbol;Acc:HGNC:25773]	1.23647	0.306223	0.2948	up	no	1.222	0.9883	1	1.041	0.924	1.466	1.353	0.846	BP:cellular response to stimulus;BP:response to stimulus;BP:cellular process;BP:cellular response to DNA damage stimulus;BP:response to stress;BP:biological_process;BP:cellular response to stress;	GO:0051716;GO:0050896;GO:0009987;GO:0006974;GO:0006950;GO:0008150;GO:0033554	------	------	------	------	------	------	------	------	------	cytoplasmic	2	4	69.7	High
ENSP00000441255.2	pep chromosome:GRCh38:4:7966979:8158709:-1 gene:ENSG00000163995.20 transcript:ENST00000545242.5 gene_biotype:protein_coding transcript_biotype:protein_coding gene_symbol:ABLIM2 description:actin binding LIM protein family member 2 [Source:HGNC Symbol;Acc:HGNC:19195]	1.1519	0.204014	0.244	no change	no	1.183	1.027	1	0.987	1.095	1.088	1.401	1.061	BP:RNA biosynthetic process;BP:actin cytoskeleton organization;BP:nucleic acid metabolic process;BP:cellular biosynthetic process;BP:cellular nitrogen compound metabolic process;BP:nitrogen compound metabolic process;BP:cellular macromolecule biosynthetic process;BP:organic cyclic compound biosynthetic process;BP:nucleic acid-templated transcription;BP:organic substance biosynthetic process;BP:ce…	GO:0032774;GO:0030036;GO:0090304;GO:0044249;GO:0034641;GO:0006807;GO:0034645;GO:1901362;GO:0097659;GO:1901576;GO:0044260;GO:0071840;GO:0016043;GO:0071704;GO:1901360;GO:0018130;GO:0006996;GO:0030029;GO:0006139;GO:0009987;GO:0006725;GO:0009058;GO:0009059;GO:0008150;GO:0008152;GO:0034654;GO:0007010;GO:0046483;GO:0016070;GO:0044238;GO:0044699;GO:0044271;GO:0044763;GO:0044237;GO:0043170;GO:1902589;GO:…	------	------	------	------	------	------	PF16182.2;PF00412.19;PF02209.16	AbLIM_anchor;LIM;VHP	Putative adherens-junction anchoring region of AbLIM;LIM domain;Villin headpiece domain	cytoplasmic	1	2	71.3	Medium
ENSP00000309830.6	pep chromosome:GRCh38:17:74203678:74210655:1 gene:ENSG00000172809.13 transcript:ENST00000311111.11 gene_biotype:protein_coding transcript_biotype:protein_coding gene_symbol:RPL38 description:ribosomal protein L38 [Source:HGNC Symbol;Acc:HGNC:10349]	1.03782	0.05356	0.5835	no change	no	1.125	1.084	1	1.08	1.173	1.046	1.122	1.207	BP:protein localization;BP:regulation of primary metabolic process;BP:regulation of metabolic process;BP:membrane organization;BP:ossification;BP:establishment of protein localization to organelle;BP:organic cyclic compound biosynthetic process;BP:organic cyclic compound metabolic process;BP:organic cyclic compound catabolic process;BP:cellular macromolecule localization;BP:posttranscriptional re…	GO:0008104;GO:0080090;GO:0019222;GO:0061024;GO:0001503;GO:0072594;GO:1901362;GO:1901360;GO:1901361;GO:0070727;GO:0010608;GO:0046483;GO:0006364;GO:0006612;GO:0007605;GO:0007600;GO:0006605;GO:0045184;GO:0072657;GO:0003008;GO:0044707;GO:0001501;GO:0060255;GO:0019439;GO:0019438;GO:0033036;GO:0022607;GO:0006613;GO:0019083;GO:0006614;GO:0006807;GO:0034660;GO:0050789;GO:1901576;GO:1901575;GO:0044265;GO:…	K02923	RP-L38e, RPL38	map03010	Ribosome	------	------	PF01781.15	Ribosomal_L38e	Ribosomal L38e protein family	cytoplasmic	5	50	8.2	High
ENSP00000230048.3	pep chromosome:GRCh38:6:24667077:24705046:1 gene:ENSG00000112304.11 transcript:ENST00000230048.5 gene_biotype:protein_coding transcript_biotype:protein_coding gene_symbol:ACOT13 description:acyl-CoA thioesterase 13 [Source:HGNC Symbol;Acc:HGNC:20999]	1.082	0.113698	0.1189	no change	no	1.148	1.061	1	1.054	1.128	1.179	1.164	1.101	BP:cellular component assembly;BP:acyl-CoA metabolic process;BP:protein homotetramerization;BP:macromolecular complex subunit organization;BP:cellular biosynthetic process;BP:long-chain fatty-acyl-CoA biosynthetic process;BP:cellular component organization;BP:long-chain fatty-acyl-CoA metabolic process;BP:fatty-acyl-CoA metabolic process;BP:cellular component organization or biogenesis;BP:protein…	GO:0022607;GO:0006637;GO:0051289;GO:0043933;GO:0044249;GO:0035338;GO:0016043;GO:0035336;GO:0035337;GO:0071840;GO:0071822;GO:0071704;GO:0051260;GO:0051188;GO:0051262;GO:0065003;GO:0006732;GO:0035383;GO:0009987;GO:0035384;GO:1901576;GO:0006461;GO:0009058;GO:0051186;GO:0008150;GO:0008152;GO:0051259;GO:0044272;GO:0044237;GO:0006790;GO:0071616;GO:0006793;GO:0046949;GO:0009108;GO:0043229;GO:0043228;GO:…	K17362	ACOT13	------	------	COG2050	Q:Secondary metabolites biosynthesis, transport and catabolism	PF03061.19	4HBT	Thioesterase superfamily	mitochondrial	3	46	15	High
ENSP00000354876.1	pep chromosome:GRCh38:MT:7586:8269:1 gene:ENSG00000198712.1 transcript:ENST00000361739.1 gene_biotype:protein_coding transcript_biotype:protein_coding gene_symbol:MT-CO2 description:mitochondrially encoded cytochrome c oxidase II [Source:HGNC Symbol;Acc:HGNC:7421]	1.13746	0.185821	0.1685	no change	no	1.175	1.033	1	0.946	1.152	1.184	1.272	1.07	BP:lactation;BP:single-organism metabolic process;BP:electron transport chain;BP:respiratory electron transport chain;BP:inorganic cation transmembrane transport;BP:oxidation-reduction process;BP:single-multicellular organism process;BP:secretion by tissue;BP:proton transport;BP:biological regulation;BP:inorganic ion transmembrane transport;BP:regulation of biological quality;BP:hydrogen transpor…	GO:0007595;GO:0044710;GO:0022900;GO:0022904;GO:0098662;GO:0055114;GO:0044707;GO:0032941;GO:0015992;GO:0065007;GO:0098660;GO:0065008;GO:0006818;GO:0006812;GO:0006811;GO:0006810;GO:0006950;GO:0008150;GO:0008152;GO:0009266;GO:0051234;GO:0046903;GO:0050896;GO:1902600;GO:0044699;GO:0015672;GO:0032501;GO:0050878;GO:0009409;GO:0055085;GO:0006123;GO:0006091;GO:0009987;GO:0007589;GO:0034220;GO:0044765;GO:…	K02261	COX2	map00190;map04260;map05012;map05010;map05016;map04932	Oxidative phosphorylation;Cardiac muscle contraction;Parkinson's disease;Alzheimer's disease;Huntington's disease;Non-alcoholic fatty liver diseas	COG1622	C:Energy production and conversion	PF00116.17;PF02790.12	COX2;COX2_TM	Cytochrome C oxidase subunit II, periplasmic domain;Cytochrome C oxidase subunit II, transmembrane domain	peroxisomal	4	21	25.5	High
ENSP00000390722.2	pep chromosome:GRCh38:22:40769630:40819346:-1 gene:ENSG00000100372.15 transcript:ENST00000435456.7 gene_biotype:protein_coding transcript_biotype:protein_coding gene_symbol:SLC25A17 description:solute carrier family 25 member 17 [Source:HGNC Symbol;Acc:HGNC:10987]	1.1109	0.151727	0.02716	no change	yes	1.162	1.046	1	1.083	1.054	1.138	1.21	1.138	BP:lipid oxidation;BP:nucleobase-containing compound transport;BP:fatty acid metabolic process;BP:anion transport;BP:small molecule metabolic process;BP:small molecule catabolic process;BP:organic substance biosynthetic process;BP:single-organism catabolic process;BP:single-organism metabolic process;BP:peptide biosynthetic process;BP:nucleoside transmembrane transport;BP:monocarboxylic acid tran…	GO:0034440;GO:0015931;GO:0006631;GO:0006820;GO:0044281;GO:0044282;GO:1901576;GO:0044712;GO:0044710;GO:0043043;GO:1901642;GO:0015718;GO:0015849;GO:0015711;GO:0032787;GO:0072329;GO:0043436;GO:0055114;GO:1901679;GO:1901564;GO:1901566;GO:0019538;GO:0016054;GO:0043132;GO:0071106;GO:0015880;GO:0015858;GO:0009062;GO:0006807;GO:0043170;GO:1901264;GO:1901575;GO:0001561;GO:0051181;GO:0044260;GO:0051182;GO:…	K13354	SLC25A17, PMP34	map04146	Peroxisome	------	------	PF00153.24	Mito_carr	Mitochondrial carrier protein	peroxisomal	2	7	34.5	High
ENSP00000440994.1	pep chromosome:GRCh38:12:4615508:4649047:-1 gene:ENSG00000111254.8 transcript:ENST00000545990.6 gene_biotype:protein_coding transcript_biotype:protein_coding gene_symbol:AKAP3 description:A-kinase anchoring protein 3 [Source:HGNC Symbol;Acc:HGNC:373]	0.976723	-0.033978	0.8511	no change	no	1.091	1.117	1	1.328	1.022	1.038	1.001	1.234	BP:protein localization;BP:enzyme linked receptor protein signaling pathway;BP:regulation of response to stimulus;BP:movement of cell or subcellular component;BP:regulation of biological process;BP:cell surface receptor signaling pathway;BP:regulation of signaling;BP:regulation of cell communication;BP:single-organism process;BP:acrosome reaction;BP:biological regulation;BP:macromolecule localiza…	GO:0008104;GO:0007167;GO:0048583;GO:0006928;GO:0050789;GO:0007166;GO:0023051;GO:0010646;GO:0044699;GO:0007340;GO:0065007;GO:0033036;GO:0009987;GO:0050794;GO:0022414;GO:0008150;GO:1902531;GO:0051179;GO:0007178;GO:0009966;GO:0044763;GO:0010738;GO:0007165;GO:0043229;GO:0043227;GO:0043226;GO:0031982;GO:0097228;GO:0031410;GO:0005634;GO:0097223;GO:0099503;GO:0030141;GO:0097708;GO:0001669;GO:0035686;GO:…	K16520	AKAP3	------	------	------	------	PF05716.10;PF10522.6	AKAP_110;RII_binding_1	A-kinase anchor protein 110 kDa;RII binding domain	cytoplasmic	1	1	94.7	Medium
ENSP00000417291.2	pep chromosome:GRCh38:7:150368800:150372945:1 gene:ENSG00000214022.11 transcript:ENST00000489432.6 gene_biotype:protein_coding transcript_biotype:protein_coding gene_symbol:REPIN1 description:replication initiator 1 [Source:HGNC Symbol;Acc:HGNC:17922]	0.879795	-0.18476	0.3293	no change	no	1.032	1.173	1	1.381	1.139	0.914	1.059	1.123	BP:cellular macromolecule biosynthetic process;BP:nucleobase-containing compound metabolic process;BP:nitrogen compound metabolic process;BP:nucleic acid metabolic process;BP:regulation of biological process;BP:cellular aromatic compound metabolic process;BP:DNA metabolic process;BP:regulation of anion transport;BP:regulation of ion transport;BP:cellular macromolecule metabolic process;BP:organic…	GO:0034645;GO:0006139;GO:0006807;GO:0090304;GO:0050789;GO:0006725;GO:0006259;GO:0044070;GO:0043269;GO:0044260;GO:0071704;GO:2001273;GO:0065007;GO:1901360;GO:0051049;GO:0006260;GO:2000191;GO:0048583;GO:0009987;GO:0050794;GO:0032368;GO:0009058;GO:0009059;GO:0008150;GO:0008152;GO:0032890;GO:0034641;GO:0032879;GO:0046483;GO:0044238;GO:0044249;GO:0010827;GO:0044237;GO:0043170;GO:1900076;GO:1901576;GO:…	------	------	------	------	COG5048	R:General function prediction only	PF00096.23;PF13465.3;PF13894.3;PF13912.3;PF09723.7	zf-C2H2;zf-H2C2_2;zf-C2H2_4;zf-C2H2_6;Zn-ribbon_8	Zinc finger, C2H2 type;Zinc-finger double domain;C2H2-type zinc finger;C2H2-type zinc finger;Zinc ribbon domain	cytoplasmic	1	3	69.9	High
ENSP00000260247.5	pep chromosome:GRCh38:11:103050686:103092160:-1 gene:ENSG00000137692.12 transcript:ENST00000260247.10 gene_biotype:protein_coding transcript_biotype:protein_coding gene_symbol:DCUN1D5 description:defective in cullin neddylation 1 domain containing 5 [Source:HGNC Symbol;Acc:HGNC:28409]	0.992767	-0.010473	0.909	no change	no	1.098	1.106	1	1.189	1.129	1.06	1.156	1.079	BP:regulation of primary metabolic process;BP:regulation of metabolic process;BP:regulation of protein metabolic process;BP:positive regulation of cellular metabolic process;BP:regulation of cellular metabolic process;BP:regulation of biological process;BP:positive regulation of catalytic activity;BP:positive regulation of metabolic process;BP:cellular protein metabolic process;BP:regulation of l…	GO:0080090;GO:0019222;GO:0051246;GO:0031325;GO:0031323;GO:0050789;GO:0043085;GO:0009893;GO:0044267;GO:0051340;GO:0051347;GO:0045116;GO:0044260;GO:0032446;GO:0070647;GO:0051247;GO:1903320;GO:0071704;GO:1903322;GO:0065007;GO:0031398;GO:0031399;GO:0031396;GO:0032270;GO:0065009;GO:0051338;GO:0050790;GO:0044093;GO:0060255;GO:0009987;GO:0050794;GO:0048518;GO:0043412;GO:0036211;GO:0008150;GO:0006464;GO:…	K17824	DCUN1D4_5	------	------	------	------	PF03556.12	Cullin_binding	Cullin binding	cytoplasmic	3	19	27.5	High
ENSP00000355046.4	pep chromosome:GRCh38:MT:4470:5511:1 gene:ENSG00000198763.3 transcript:ENST00000361453.3 gene_biotype:protein_coding transcript_biotype:protein_coding gene_symbol:MT-ND2 description:mitochondrially encoded NADH:ubiquinone oxidoreductase core subunit 2 [Source:HGNC Symbol;Acc:HGNC:7456]	1.06174	0.08643	0.3261	no change	no	1.135	1.069	1	1.042	1.165	1.077	1.139	1.19	BP:cellular component assembly;BP:protein complex biogenesis;BP:macromolecular complex subunit organization;BP:cellular macromolecular complex assembly;BP:generation of precursor metabolites and energy;BP:cellular component organization or biogenesis;BP:single-organism metabolic process;BP:protein complex subunit organization;BP:mitochondrial respiratory chain complex I assembly;BP:NADH dehydroge…	GO:0022607;GO:0070271;GO:0043933;GO:0034622;GO:0006091;GO:0071840;GO:0044710;GO:0071822;GO:0032981;GO:0010257;GO:0016043;GO:0065003;GO:0022900;GO:0022904;GO:0033108;GO:0009987;GO:0006461;GO:0072593;GO:0008150;GO:0008152;GO:0043623;GO:0055114;GO:0044699;GO:0097031;GO:0044763;GO:0044237;GO:0006120;GO:0044085;GO:0044464;GO:1990204;GO:0031224;GO:0043228;GO:0044424;GO:0098800;GO:0044455;GO:0016021;GO:…	K03879	ND2	map05012;map04723;map00190	Parkinson's disease;Retrograde endocannabinoid signaling;Oxidative phosphorylation	COG1007;COG1009	C:Energy production and conversion;	PF00361.17;PF06444.8	Proton_antipo_M;NADH_dehy_S2_C	Proton-conducting membrane transporter;NADH dehydrogenase subunit 2 C-terminus	ER	1	3	38.9	High
ENSP00000355279.4	pep chromosome:GRCh38:8:17224966:17246857:-1 gene:ENSG00000198791.12 transcript:ENST00000361272.9 gene_biotype:protein_coding transcript_biotype:protein_coding gene_symbol:CNOT7 description:CCR4-NOT transcription complex subunit 7 [Source:HGNC Symbol;Acc:HGNC:14101]	1.01555	0.022266	0.7622	no change	no	1.11	1.093	1	1.159	1.121	1.089	1.153	1.089	BP:regulation of primary metabolic process;BP:regulation of metabolic process;BP:positive regulation of mRNA processing;BP:regulation of mRNA processing;BP:organic cyclic compound metabolic process;BP:organic cyclic compound catabolic process;BP:negative regulation of macromolecule metabolic process;BP:positive regulation of macromolecule metabolic process;BP:posttranscriptional regulation of gen…	GO:0080090;GO:0019222;GO:0050685;GO:0050684;GO:1901360;GO:1901361;GO:0010605;GO:0010604;GO:0010608;GO:0016458;GO:0048518;GO:0048519;GO:0042127;GO:0060255;GO:0019439;GO:0061013;GO:0061014;GO:0000290;GO:2001141;GO:0046483;GO:0044248;GO:0010629;GO:0009896;GO:0009894;GO:0022607;GO:0009892;GO:0009893;GO:0009891;GO:0006807;GO:0050789;GO:0044265;GO:0044260;GO:0016043;GO:0065003;GO:0065007;GO:0071840;GO:…	K12581	CNOT7_8, CAF1, POP2	map03018	RNA degradation	COG5228	K:Transcription	PF04857.17	CAF1	CAF1 family ribonuclease	cytoplasmic	4	22	32.7	High
ENSP00000232905.3	pep chromosome:GRCh38:3:40309707:40312424:1 gene:ENSG00000114784.4 transcript:ENST00000232905.4 gene_biotype:protein_coding transcript_biotype:protein_coding gene_symbol:EIF1B description:eukaryotic translation initiation factor 1B [Source:HGNC Symbol;Acc:HGNC:30792]	1.05028	0.070773	0.3276	no change	no	1.128	1.074	1	1.106	1.117	1.102	1.093	1.19	BP:regulation of primary metabolic process;BP:regulation of metabolic process;BP:regulation of cellular macromolecule biosynthetic process;BP:regulation of cellular metabolic process;BP:regulation of biological process;BP:posttranscriptional regulation of gene expression;BP:regulation of protein metabolic process;BP:biological regulation;BP:regulation of cellular biosynthetic process;BP:regulatio…	GO:0080090;GO:0019222;GO:2000112;GO:0031323;GO:0050789;GO:0010608;GO:0051246;GO:0065007;GO:0031326;GO:0006446;GO:0060255;GO:0009889;GO:0034248;GO:0008150;GO:0051171;GO:0050794;GO:0032268;GO:0010468;GO:0010556;GO:0006417;GO:0003674;GO:0005488;GO:0003676;GO:1901363;GO:0044822;GO:0008135;GO:0097159;GO:0003723;GO:0005515;GO:0003743	K03113	EIF1, SUI1	map03013	RNA transport	COG0023	J:Translation, ribosomal structure and biogenesis	PF01253.19	SUI1	Translation initiation factor SUI1	cytoplasmic	1	61	12.8	High
ENSP00000407431.2	pep chromosome:GRCh38:CHR_HSCHR6_MHC_MCF_CTG1:31345885:31349212:-1 gene:ENSG00000225691.7 transcript:ENST00000419135.6 gene_biotype:protein_coding transcript_biotype:protein_coding gene_symbol:HLA-C description:major histocompatibility complex, class I, C [Source:HGNC Symbol;Acc:HGNC:4933]	0.91225	-0.132499	0.4932	no change	no	1.05	1.151	1	1.306	1.147	0.852	1.109	1.188	BP:immune system process;BP:antigen processing and presentation of exogenous peptide antigen via MHC class I, TAP-independent;BP:regulation of response to stimulus;BP:antigen processing and presentation of exogenous peptide antigen via MHC class I;BP:cell surface receptor signaling pathway;BP:antigen processing and presentation of peptide antigen;BP:regulation of biological process;BP:cytokine-me…	GO:0002376;GO:0002480;GO:0048583;GO:0042590;GO:0007166;GO:0048002;GO:0050789;GO:0019221;GO:0002479;GO:0002478;GO:0065007;GO:0002682;GO:0051704;GO:0044419;GO:0019882;GO:0019884;GO:0016032;GO:0002474;GO:0009987;GO:0050794;GO:0008150;GO:0060337;GO:0044403;GO:0050776;GO:0060333;GO:0044764;GO:0007165;GO:0044440;GO:0012507;GO:0030176;GO:0005774;GO:0031224;GO:0005575;GO:0030666;GO:0031090;GO:0098805;GO:…	------	------	------	------	------	------	PF00129.15;PF07654.12;PF06623.8	MHC_I;C1-set;MHC_I_C	Class I Histocompatibility antigen, domains alpha 1 and 2;Immunoglobulin C1-set domain;MHC_I C-terminus	plasma membrane	2	30	41.5	High
ENSP00000488265.1	pep chromosome:GRCh38:1:145921632:145927447:-1 gene:ENSG00000265241.6 transcript:ENST00000632555.1 gene_biotype:protein_coding transcript_biotype:protein_coding gene_symbol:RBM8A description:RNA binding motif protein 8A [Source:HGNC Symbol;Acc:HGNC:9905]	1.03985	0.056378	0.4471	no change	no	1.122	1.079	1	1.09	1.148	1.069	1.154	1.143	BP:nuclear transport;BP:nuclear export;BP:regulation of primary metabolic process;BP:regulation of metabolic process;BP:regulation of mRNA processing;BP:organic cyclic compound biosynthetic process;BP:organic cyclic compound metabolic process;BP:organic cyclic compound catabolic process;BP:organic substance metabolic process;BP:posttranscriptional regulation of gene expression;BP:regulation of ma…	GO:0051169;GO:0051168;GO:0080090;GO:0019222;GO:0050684;GO:1901362;GO:1901360;GO:1901361;GO:0071704;GO:0010608;GO:0060255;GO:0046483;GO:0006405;GO:0019439;GO:0019438;GO:0006807;GO:0051028;GO:0050789;GO:1901576;GO:1901575;GO:0000381;GO:0044260;GO:0065007;GO:0006369;GO:0018130;GO:0006810;GO:0009889;GO:0046700;GO:0008150;GO:0008152;GO:0034654;GO:0034655;GO:0050794;GO:0016070;GO:0016071;GO:0050658;GO:…	K12876	RBM8A, Y14	map03013;map03015;map03040	RNA transport;mRNA surveillance pathway;Spliceosome	------	------	PF00076.19;PF08777.8	RRM_1;RRM_3	RNA recognition motif.;RNA binding motif	nuclear	4	29	19.9	High
ENSP00000310301.6	pep chromosome:GRCh38:2:173900773:173965702:-1 gene:ENSG00000172845.15 transcript:ENST00000310015.11 gene_biotype:protein_coding transcript_biotype:protein_coding gene_symbol:SP3 description:Sp3 transcription factor [Source:HGNC Symbol;Acc:HGNC:11208]	1.02112	0.030153	0.6965	no change	no	1.112	1.089	1	1.157	1.111	1.152	1.129	1.056	BP:regulation of primary metabolic process;BP:regulation of metabolic process;BP:erythrocyte differentiation;BP:monocyte differentiation;BP:skeletal system development;BP:ossification;BP:negative regulation of macromolecule metabolic process;BP:positive regulation of macromolecule metabolic process;BP:trophectodermal cell differentiation;BP:cellular developmental process;BP:protein modification b…	GO:0080090;GO:0019222;GO:0030218;GO:0030224;GO:0001501;GO:0001503;GO:0010605;GO:0010604;GO:0001829;GO:0048869;GO:0070647;GO:0018193;GO:0032446;GO:0048513;GO:0048518;GO:0048519;GO:0030217;GO:0060255;GO:0030219;GO:0003006;GO:0046649;GO:2001141;GO:0044702;GO:0044707;GO:0018205;GO:0002376;GO:0019538;GO:0048562;GO:0009892;GO:0009893;GO:0009890;GO:0009891;GO:0048568;GO:0051254;GO:0045321;GO:0010629;GO:…	K09193	SP3	------	------	COG5048	R:General function prediction only	PF00096.23;PF13465.3;PF13894.3	zf-C2H2;zf-H2C2_2;zf-C2H2_4	Zinc finger, C2H2 type;Zinc-finger double domain;C2H2-type zinc finger	cytoplasmic	3	8	81.9	High
ENSP00000380612.2	pep chromosome:GRCh38:11:767222:777471:-1 gene:ENSG00000177225.17 transcript:ENST00000397472.6 gene_biotype:protein_coding transcript_biotype:protein_coding gene_symbol:GATD1 description:glutamine amidotransferase like class 1 domain containing 1 [Source:HGNC Symbol;Acc:HGNC:26616]	1.0942	0.129871	0.2704	no change	no	1.15	1.051	1	1.067	1.085	1.287	1.124	1.038	BP:carboxylic acid metabolic process;BP:cellular ketone metabolic process;BP:cellular catabolic process;BP:cellular biosynthetic process;BP:small molecule metabolic process;BP:small molecule catabolic process;BP:small molecule biosynthetic process;BP:single-organism process;BP:single-organism catabolic process;BP:organic substance biosynthetic process;BP:single-organism metabolic process;BP:singl…	GO:0019752;GO:0042180;GO:0044248;GO:0044249;GO:0044281;GO:0044282;GO:0044283;GO:0044699;GO:0044712;GO:1901576;GO:0044710;GO:0044711;GO:0009438;GO:0072330;GO:0008150;GO:0071704;GO:0016053;GO:0046185;GO:0061727;GO:0009987;GO:1901575;GO:0032787;GO:0009058;GO:1901617;GO:0051596;GO:0008152;GO:0043436;GO:0009056;GO:0006081;GO:0006082;GO:0042182;GO:0046394;GO:0006089;GO:0044237;GO:0019243;GO:0019249;GO:…	------	------	------	------	------	------	------	------	------	cytoplasmic	2	14	26.8	High
ENSP00000470037.2	pep chromosome:GRCh38:19:49487634:49491843:1 gene:ENSG00000142541.17 transcript:ENST00000467825.2 gene_biotype:protein_coding transcript_biotype:protein_coding gene_symbol:RPL13A description:ribosomal protein L13a [Source:HGNC Symbol;Acc:HGNC:10304]	1.11239	0.153665	0.1916	no change	no	1.158	1.041	1	0.951	1.172	1.185	1.196	1.093	------	------	------	------	------	------	COG0102	J:Translation, ribosomal structure and biogenesis	PF00572.15	Ribosomal_L13	Ribosomal protein L13	nuclear	6	27	24.2	High
ENSP00000357708.3	pep chromosome:GRCh38:1:153534599:153535991:-1 gene:ENSG00000197956.10 transcript:ENST00000368719.9 gene_biotype:protein_coding transcript_biotype:protein_coding gene_symbol:S100A6 description:S100 calcium binding protein A6 [Source:HGNC Symbol;Acc:HGNC:10496]	1.09628	0.132619	0.2554	no change	no	1.15	1.049	1	1.113	1.035	1.284	1.109	1.058	BP:regulation of cell proliferation;BP:establishment of localization;BP:cell projection organization;BP:positive regulation of fibroblast proliferation;BP:regulation of fibroblast proliferation;BP:signal transduction;BP:localization;BP:single-organism process;BP:anatomical structure morphogenesis;BP:cellular developmental process;BP:cellular component organization or biogenesis;BP:cellular compon…	GO:0042127;GO:0051234;GO:0030030;GO:0048146;GO:0048145;GO:0007165;GO:0051179;GO:0044699;GO:0009653;GO:0048869;GO:0071840;GO:0016043;GO:0050789;GO:0065007;GO:0048518;GO:0008284;GO:0009987;GO:0006811;GO:0006810;GO:0050794;GO:0044767;GO:0034220;GO:0044765;GO:0032990;GO:0008150;GO:0007409;GO:0055085;GO:1902578;GO:0048858;GO:0048812;GO:0032989;GO:0044763;GO:0032502;GO:0048522;GO:0019897;GO:0031234;GO:…	------	------	------	------	------	------	PF01023.16;PF13499.3	S_100;EF-hand_7	S-100/ICaBP type calcium binding domain;EF-hand domain pair	cytoplasmic	4	34	10.2	High
ENSP00000356953.2	pep chromosome:GRCh38:1:161314257:161375340:1 gene:ENSG00000143252.14 transcript:ENST00000367975.6 gene_biotype:protein_coding transcript_biotype:protein_coding gene_symbol:SDHC description:succinate dehydrogenase complex subunit C [Source:HGNC Symbol;Acc:HGNC:10682]	1.01743	0.024931	0.7901	no change	no	1.109	1.09	1	1.135	1.135	1.014	1.188	1.126	BP:carboxylic acid metabolic process;BP:tricarboxylic acid cycle;BP:generation of precursor metabolites and energy;BP:tricarboxylic acid metabolic process;BP:single-organism metabolic process;BP:organic substance metabolic process;BP:electron transport chain;BP:single-organism process;BP:respiratory electron transport chain;BP:small molecule metabolic process;BP:biological_process;BP:cellular pro…	GO:0019752;GO:0006099;GO:0006091;GO:0072350;GO:0044710;GO:0071704;GO:0022900;GO:0044699;GO:0022904;GO:0044281;GO:0008150;GO:0009987;GO:0044763;GO:0008152;GO:0043436;GO:0055114;GO:0044238;GO:0006082;GO:0006121;GO:0006101;GO:0044237;GO:0045283;GO:1990204;GO:0031224;GO:0044446;GO:0016021;GO:0098803;GO:0045281;GO:0098800;GO:0044455;GO:1902494;GO:0043234;GO:0045257;GO:0032991;GO:0044464;GO:0005575;GO:…	K00236	SDHC, SDH3	map00190;map05012;map05010;map05016;map00020;map04932	Oxidative phosphorylation;Parkinson's disease;Alzheimer's disease;Huntington's disease;Citrate cycl;Non-alcoholic fatty liver diseas	COG2009	C:Energy production and conversion	PF01127.19	Sdh_cyt	Succinate dehydrogenase/Fumarate reductase transmembrane subunit	mitochondrial	1	8	18.6	High
ENSP00000443900.3	pep chromosome:GRCh38:6:5186600:5260737:-1 gene:ENSG00000214113.10 transcript:ENST00000500576.4 gene_biotype:protein_coding transcript_biotype:protein_coding gene_symbol:LYRM4 description:LYR motif containing 4 [Source:HGNC Symbol;Acc:HGNC:21365]	1.06092	0.085314	0.4711	no change	no	1.132	1.067	1	1.174	1.028	1.226	1.152	1.018	CC:intracellular membrane-bounded organelle;CC:cell part;CC:intracellular organelle;CC:mitochondrion;CC:cellular_component;CC:cytoplasmic part;CC:intracellular part;CC:membrane-bounded organelle;CC:organelle;	GO:0043231;GO:0044464;GO:0043229;GO:0005739;GO:0005575;GO:0044444;GO:0044424;GO:0043227;GO:0043226	------	------	------	------	------	------	PF05347.12;PF13233.3	Complex1_LYR;Complex1_LYR_2	Complex 1 protein;Complex1_LYR-like	mitochondrial	1	11	15.2	High
ENSP00000267838.3	pep chromosome:GRCh38:15:51723011:51737655:-1 gene:ENSG00000140280.14 transcript:ENST00000267838.7 gene_biotype:protein_coding transcript_biotype:protein_coding gene_symbol:LYSMD2 description:LysM domain containing 2 [Source:HGNC Symbol;Acc:HGNC:28571]	1.08436	0.116844	0.2261	no change	no	1.144	1.055	1	1.095	1.071	1.219	1.175	1.037	------	------	------	------	------	------	------	------	PF01476.17	LysM	LysM domain	cytoplasmic	1	5	23.4	Medium
ENSP00000350698.3	pep chromosome:GRCh38:12:12813346:12829981:1 gene:ENSG00000213782.7 transcript:ENST00000358007.7 gene_biotype:protein_coding transcript_biotype:protein_coding gene_symbol:DDX47 description:DEAD-box helicase 47 [Source:HGNC Symbol;Acc:HGNC:18682]	1.06579	0.091922	0.2734	no change	no	1.134	1.064	1	1.074	1.117	1.131	1.21	1.06	BP:signal transduction;BP:cell surface receptor signaling pathway;BP:organic cyclic compound metabolic process;BP:ncRNA processing;BP:heterocycle metabolic process;BP:ncRNA metabolic process;BP:cellular macromolecule metabolic process;BP:biological regulation;BP:rRNA processing;BP:regulation of cellular process;BP:biological_process;BP:metabolic process;BP:RNA metabolic process;BP:mRNA metabolic …	GO:0007165;GO:0007166;GO:1901360;GO:0034470;GO:0046483;GO:0034660;GO:0044260;GO:0065007;GO:0006364;GO:0050794;GO:0008150;GO:0008152;GO:0016070;GO:0016071;GO:0016072;GO:0034641;GO:0006139;GO:0008625;GO:0008380;GO:0009987;GO:0006725;GO:0043170;GO:0006807;GO:0097190;GO:0097191;GO:0090304;GO:0050789;GO:0071704;GO:0010501;GO:0044238;GO:0044237;GO:0006396;GO:0006397;GO:0016020;GO:0043232;GO:0044428;GO:…	K14777	DDX47, RRP3	------	------	------	------	PF00270.26;PF00271.28;PF04851.12	DEAD;Helicase_C;ResIII	DEAD/DEAH box helicase;Helicase conserved C-terminal domain;Type III restriction enzyme, res subunit	cytoplasmic	12	38	50.6	High
ENSP00000254301.9	pep chromosome:GRCh38:14:55129252:55145423:1 gene:ENSG00000131981.16 transcript:ENST00000254301.14 gene_biotype:protein_coding transcript_biotype:protein_coding gene_symbol:LGALS3 description:galectin 3 [Source:HGNC Symbol;Acc:HGNC:6563]	1.14858	0.199855	0.001098	no change	yes	1.175	1.023	1	1.036	1.032	1.153	1.201	1.17	BP:negative regulation of apoptotic signaling pathway;BP:negative regulation of immunological synapse formation;BP:regulation of immunological synapse formation;BP:negative regulation of homotypic cell-cell adhesion;BP:regulation of apoptotic signaling pathway;BP:regulation of T cell apoptotic process;BP:regulation of transport;BP:negative regulation of response to stimulus;BP:regulation of respo…	GO:2001234;GO:2000521;GO:2000520;GO:0034111;GO:2001233;GO:0070232;GO:0051049;GO:0048585;GO:0048583;GO:2001236;GO:0007162;GO:2001237;GO:0060326;GO:0034764;GO:0034765;GO:0034767;GO:1901360;GO:0009968;GO:0009966;GO:0048869;GO:0034110;GO:0070663;GO:0030855;GO:0048518;GO:0048519;GO:0042127;GO:0070228;GO:0030595;GO:0030593;GO:0006935;GO:0051051;GO:0051050;GO:0060548;GO:0042129;GO:1903708;GO:0051128;GO:…	K06831	LGALS3	------	------	------	------	PF00337.19	Gal-bind_lectin	Galactoside-binding lectin	cytoplasmic	7	35	26.1	High
ENSP00000295897.4	pep chromosome:GRCh38:4:73404287:73421482:1 gene:ENSG00000163631.17 transcript:ENST00000295897.9 gene_biotype:protein_coding transcript_biotype:protein_coding gene_symbol:ALB description:albumin [Source:HGNC Symbol;Acc:HGNC:399]	1.25667	0.32961	0.008859	up	yes	1.224	0.974	1	0.923	0.999	1.194	1.314	1.164	BP:anatomical structure homeostasis;BP:bile acid and bile salt transport;BP:positive regulation of response to stimulus;BP:regulation of response to stimulus;BP:anion transport;BP:maintenance of mitochondrion location;BP:negative regulation of cell death;BP:maintenance of organelle location;BP:maintenance of location in cell;BP:cytolysis in other organism;BP:cellular response to stimulus;BP:inter…	GO:0060249;GO:0015721;GO:0048584;GO:0048583;GO:0006820;GO:0051659;GO:0060548;GO:0051657;GO:0051651;GO:0051715;GO:0051716;GO:0044419;GO:0051817;GO:0048518;GO:0048519;GO:0001906;GO:0001907;GO:0015718;GO:0015849;GO:0046689;GO:0015711;GO:1990748;GO:0045187;GO:0010038;GO:0051701;GO:0010035;GO:0045188;GO:0010033;GO:0051704;GO:0031668;GO:0009605;GO:0019538;GO:0031667;GO:0007154;GO:0031669;GO:0033554;GO:…	K16141	ALB	map04918	Thyroid hormone synthesis	------	------	PF00273.17	Serum_albumin	Serum albumin family	mitochondrial	6	8	69.3	High
ENSP00000328325.3	pep chromosome:GRCh38:21:44849598:44873690:-1 gene:ENSG00000183255.12 transcript:ENST00000330938.8 gene_biotype:protein_coding transcript_biotype:protein_coding gene_symbol:PTTG1IP description:PTTG1 interacting protein [Source:HGNC Symbol;Acc:HGNC:13524]	0.973944	-0.038089	0.6501	no change	no	1.084	1.113	1	1.14	1.2	1.105	1.061	1.085	BP:negative regulation of apoptotic signaling pathway;BP:nuclear transport;BP:protein localization;BP:regulation of primary metabolic process;BP:regulation of metabolic process;BP:regulation of apoptotic signaling pathway;BP:negative regulation of response to stimulus;BP:regulation of response to stimulus;BP:negative regulation of signal transduction;BP:cellular macromolecule localization;BP:regu…	GO:2001234;GO:0051169;GO:0008104;GO:0080090;GO:0019222;GO:2001233;GO:0048585;GO:0048583;GO:0009968;GO:0070727;GO:0009966;GO:1901797;GO:1901796;GO:0033036;GO:0060255;GO:0060548;GO:0006606;GO:0045184;GO:2001021;GO:2001020;GO:1902254;GO:1902253;GO:0009896;GO:0009894;GO:0009893;GO:0050789;GO:0006886;GO:0065007;GO:0044699;GO:0006810;GO:0050794;GO:0008150;GO:1902532;GO:0051234;GO:0010604;GO:0046907;GO:…	------	------	------	------	------	------	------	------	------	extracellular	1	10	20.3	High
ENSP00000275015.3	pep chromosome:GRCh38:6:44258166:44265788:-1 gene:ENSG00000146232.16 transcript:ENST00000275015.9 gene_biotype:protein_coding transcript_biotype:protein_coding gene_symbol:NFKBIE description:NFKB inhibitor epsilon [Source:HGNC Symbol;Acc:HGNC:7799]	0.990036	-0.014447	0.9132	no change	no	1.093	1.104	1	1.275	1.037	1.118	1.03	1.132	BP:regulation of intracellular protein transport;BP:regulation of cellular localization;BP:negative regulation of cytoplasmic transport;BP:regulation of transport;BP:regulation of intracellular transport;BP:negative regulation of intracellular transport;BP:regulation of cellular protein localization;BP:regulation of protein targeting;BP:cytoplasmic sequestering of protein;BP:negative regulation o…	GO:0033157;GO:0060341;GO:1903650;GO:0051049;GO:0032386;GO:0032387;GO:1903827;GO:1903533;GO:0051220;GO:1904950;GO:0051223;GO:0044699;GO:0032880;GO:0051234;GO:0051051;GO:0051224;GO:0042940;GO:0050789;GO:0071705;GO:1904590;GO:0065007;GO:1902578;GO:0015849;GO:0048519;GO:1903828;GO:0070201;GO:0006810;GO:0032507;GO:1903649;GO:0006865;GO:0006812;GO:0006811;GO:0009987;GO:0090317;GO:0015711;GO:0051651;GO:…	K05872	NFKBIE	map04662;map04660;map04659;map04658;map05169;map04920;map04722	B cell receptor signaling pathway;T cell receptor signaling pathway;Th17 cell differentiation;Th1 and Th2 cell differentiation;Epstein-Barr virus infection;Adipocytokine signaling pathway;Neurotrophin signaling pathway	COG0666	R:General function prediction only	PF12796.4;PF00023.27;PF13637.3;PF13857.3	Ank_2;Ank;Ank_4;Ank_5	Ankyrin repeats;Ankyrin repeat;Ankyrin repeats;Ankyrin repeats	cytoplasmic	1	4	52.8	Medium
ENSP00000349351.6	pep chromosome:GRCh38:9:92711363:92764833:-1 gene:ENSG00000185963.14 transcript:ENST00000356884.11 gene_biotype:protein_coding transcript_biotype:protein_coding gene_symbol:BICD2 description:BICD cargo adaptor 2 [Source:HGNC Symbol;Acc:HGNC:17208]	1.20397	0.267803	0.016	up	yes	1.2	0.9967	1	1.062	0.928	1.256	1.143	1.2	BP:microtubule anchoring;BP:organelle transport along microtubule;BP:establishment of localization in cell;BP:movement of cell or subcellular component;BP:microtubule cytoskeleton organization;BP:organelle localization;BP:establishment of organelle localization;BP:cellular component organization or biogenesis;BP:microtubule anchoring at microtubule organizing center;BP:single-organism organelle o…	GO:0034453;GO:0072384;GO:0051649;GO:0006928;GO:0000226;GO:0051640;GO:0051656;GO:0071840;GO:0072393;GO:1902589;GO:0016043;GO:0030705;GO:0044699;GO:0006810;GO:0009987;GO:0044765;GO:0010970;GO:0008150;GO:1902582;GO:0051234;GO:0051179;GO:1902578;GO:0051641;GO:0006996;GO:0046907;GO:0007017;GO:0007010;GO:0007018;GO:0072385;GO:0044763;GO:1902580;GO:0043229;GO:0043228;GO:0043227;GO:0043226;GO:0005856;GO:…	K18739	BICD	------	------	------	------	PF09730.6	BicD	Microtubule-associated protein Bicaudal-D	cytoplasmic	9	13	96.7	High
ENSP00000264183.3	pep chromosome:GRCh38:1:235166902:235328179:-1 gene:ENSG00000054267.22 transcript:ENST00000264183.9 gene_biotype:protein_coding transcript_biotype:protein_coding gene_symbol:ARID4B description:AT-rich interaction domain 4B [Source:HGNC Symbol;Acc:HGNC:15550]	1.29562	0.373641	0.01823	up	yes	1.239	0.9563	1	0.947	0.922	1.189	1.376	1.151	BP:protein methylation;BP:regulation of primary metabolic process;BP:regulation of metabolic process;BP:Sertoli cell development;BP:cell development;BP:protein deacetylation;BP:histone H3-K9 methylation;BP:cellular component organization or biogenesis;BP:single-organism metabolic process;BP:positive regulation of macromolecule metabolic process;BP:cellular developmental process;BP:regulation of g…	GO:0006479;GO:0080090;GO:0019222;GO:0060009;GO:0048468;GO:0006476;GO:0051567;GO:0071840;GO:0044710;GO:0010604;GO:0048869;GO:0040029;GO:0018193;GO:0048518;GO:0016571;GO:0002064;GO:0016570;GO:0060255;GO:0034773;GO:0003006;GO:0007283;GO:0034770;GO:2001141;GO:0046483;GO:0044702;GO:0097368;GO:0019538;GO:0018205;GO:0016569;GO:0009893;GO:0018023;GO:0018022;GO:0061647;GO:0006807;GO:0050789;GO:0044267;GO:…	K19195	ARID4B	------	------	------	------	PF08169.8;PF01388.18;PF11717.5	RBB1NT;ARID;Tudor-knot	RBB1NT;ARID/BRIGHT DNA binding domain;RNA binding activity-knot of a chromodomain	nuclear	2	3	147.7	High
ENSP00000478500.1	pep chromosome:GRCh38:1:10232329:10381596:1 gene:ENSG00000054523.17 transcript:ENST00000620295.2 gene_biotype:protein_coding transcript_biotype:protein_coding gene_symbol:KIF1B description:kinesin family member 1B [Source:HGNC Symbol;Acc:HGNC:16636]	0.956328	-0.064423	0.7359	no change	no	1.073	1.122	1	1.083	1.283	1.202	0.865	1.153	BP:establishment of mitochondrion localization;BP:establishment of organelle localization;BP:transport along microtubule;BP:single organism signaling;BP:anterograde trans-synaptic signaling;BP:movement of cell or subcellular component;BP:axo-dendritic transport;BP:anterograde axonal transport;BP:apoptotic process;BP:transport;BP:biological_process;BP:establishment of localization;BP:intracellular…	GO:0051654;GO:0051656;GO:0010970;GO:0044700;GO:0098916;GO:0006928;GO:0008088;GO:0008089;GO:0006915;GO:0006810;GO:0008150;GO:0051234;GO:0046907;GO:0072384;GO:0099536;GO:0099537;GO:0007268;GO:0034643;GO:0007267;GO:0023052;GO:0044699;GO:0047497;GO:0030705;GO:0051640;GO:0009987;GO:0007270;GO:0008219;GO:0007274;GO:0012501;GO:0044765;GO:0044763;GO:0051649;GO:0051646;GO:0007154;GO:0051179;GO:1902578;GO:…	K10392	KIF1	------	------	COG5059	Z:Cytoskeleton	PF00225.20;PF16183.2;PF12473.5;PF16796.2;PF12423.5;PF00169.26;PF00498.23	Kinesin;Kinesin_assoc;DUF3694;Microtub_bd;KIF1B;PH;FHA	Kinesin motor domain;Kinesin-associated;Kinesin protein;Microtubule binding;Kinesin protein 1B;PH domain;FHA domain	cytoplasmic	1	13	203.5	High
ENSP00000350378.4	pep chromosome:GRCh38:8:41490654:41510980:1 gene:ENSG00000147533.16 transcript:ENST00000357743.8 gene_biotype:protein_coding transcript_biotype:protein_coding gene_symbol:GOLGA7 description:golgin A7 [Source:HGNC Symbol;Acc:HGNC:24876]	1.02304	0.032865	0.7769	no change	no	1.11	1.085	1	1.063	1.192	1.106	1.008	1.216	BP:protein localization;BP:membrane organization;BP:plasma membrane organization;BP:establishment of protein localization to plasma membrane;BP:cellular component organization or biogenesis;BP:peptidyl-cysteine modification;BP:cellular macromolecule localization;BP:peptidyl-amino acid modification;BP:macromolecule localization;BP:protein targeting;BP:establishment of protein localization;BP:prote…	GO:0008104;GO:0061024;GO:0007009;GO:0090002;GO:0071840;GO:0018198;GO:0070727;GO:0018193;GO:0033036;GO:0006605;GO:0045184;GO:0072657;GO:0072659;GO:0016192;GO:0019538;GO:0006612;GO:0050821;GO:0018230;GO:0043543;GO:0044260;GO:0006886;GO:0048193;GO:0016043;GO:0065007;GO:0044267;GO:0065008;GO:0006810;GO:0043412;GO:0036211;GO:0044802;GO:0008152;GO:0051234;GO:0006893;GO:0006892;GO:0046907;GO:0031647;GO:…	------	------	------	------	------	------	PF10256.6	Erf4	Golgin subfamily A member 7/ERF4 family	cytoplasmic	2	19	15.8	High
ENSP00000406614.1	pep chromosome:GRCh38:CHR_HSCHR6_MHC_SSTO_CTG1:32175884:32180787:-1 gene:ENSG00000228892.9 transcript:ENST00000452393.5 gene_biotype:protein_coding transcript_biotype:protein_coding gene_symbol:AGPAT1 description:1-acylglycerol-3-phosphate O-acyltransferase 1 [Source:HGNC Symbol;Acc:HGNC:324]	1.03241	0.046012	0.881	no change	no	1.115	1.08	1	1.337	0.904	1.376	1.174	0.794	BP:CDP-diacylglycerol metabolic process;BP:positive regulation of response to stimulus;BP:regulation of response to stimulus;BP:single-organism metabolic process;BP:single-organism biosynthetic process;BP:regulation of metabolic process;BP:regulation of signal transduction;BP:positive regulation of signal transduction;BP:CDP-diacylglycerol biosynthetic process;BP:positive regulation of biological…	GO:0046341;GO:0048584;GO:0048583;GO:0044710;GO:0044711;GO:0019222;GO:0009966;GO:0009967;GO:0016024;GO:0048518;GO:0046486;GO:0019432;GO:0060759;GO:0009893;GO:0050789;GO:1901576;GO:0065007;GO:0001961;GO:0019637;GO:0006629;GO:0050794;GO:0008150;GO:0008152;GO:0060760;GO:0090407;GO:0008654;GO:0051239;GO:0006639;GO:0006638;GO:0023056;GO:0044249;GO:0023051;GO:0010647;GO:0010646;GO:0044699;GO:0051240;GO:…	K13509	AGPAT1_2	map00564;map04975;map00561;map04072	Glycerophospholipid metabolism;Fat digestion and absorption;Glycerolipid metabolism;Phospholipase D signaling pathway	COG0204	I:Lipid transport and metabolism	PF01553.18	Acyltransferase	Acyltransferase	lysosomal	1	7	31.7	High
ENSP00000301678.3	pep chromosome:GRCh38:16:234846:266120:1 gene:ENSG00000167930.16 transcript:ENST00000301678.7 gene_biotype:protein_coding transcript_biotype:protein_coding gene_symbol:FAM234A description:family with sequence similarity 234 member A [Source:HGNC Symbol;Acc:HGNC:14163]	1.06397	0.089457	0.2576	no change	no	1.131	1.063	1	1.085	1.104	1.114	1.209	1.071	BP:integrin-mediated signaling pathway;BP:regulation of cellular process;BP:biological regulation;BP:signal transduction;BP:cell surface receptor signaling pathway;BP:biological_process;BP:regulation of biological process;CC:organelle;CC:integral component of membrane;CC:extracellular organelle;CC:extracellular exosome;CC:extracellular region part;CC:membrane-bounded organelle;CC:cell part;CC:cel…	GO:0007229;GO:0050794;GO:0065007;GO:0007165;GO:0007166;GO:0008150;GO:0050789;GO:0043226;GO:0016021;GO:0043230;GO:0070062;GO:0044421;GO:0043227;GO:0044464;GO:0005575;GO:0044425;GO:1903561;GO:0009986;GO:0031224;GO:0031982	K17258	ITFG3	------	------	------	------	------	------	------	plasma membrane	2	7	59.6	High
ENSP00000302967.3	pep chromosome:GRCh38:5:141620881:141636849:-1 gene:ENSG00000171720.10 transcript:ENST00000305264.8 gene_biotype:protein_coding transcript_biotype:protein_coding gene_symbol:HDAC3 description:histone deacetylase 3 [Source:HGNC Symbol;Acc:HGNC:4854]	0.981933	-0.026303	0.9024	no change	no	1.087	1.107	1	1.208	1.113	0.835	1.322	1.104	BP:regulation of microtubule polymerization or depolymerization;BP:negative regulation of microtubule polymerization or depolymerization;BP:regulation of phosphate metabolic process;BP:regulation of primary metabolic process;BP:regulation of metabolic process;BP:regulation of intracellular protein transport;BP:regulation of transport;BP:negative regulation of response to stimulus;BP:positive regu…	GO:0031110;GO:0031111;GO:0019220;GO:0080090;GO:0019222;GO:0033157;GO:0051049;GO:0048585;GO:0048584;GO:0048583;GO:0006476;GO:0031114;GO:0071840;GO:0016575;GO:0044710;GO:0010605;GO:0010604;GO:0009968;GO:0009966;GO:0051494;GO:0051493;GO:0031401;GO:0048511;GO:0043066;GO:0009967;GO:0048518;GO:0048519;GO:0032386;GO:0016570;GO:0051050;GO:0060255;GO:0060548;GO:0042327;GO:1901880;GO:2001141;GO:0042993;GO:…	K11404	HDAC3	map05034;map04919;map05203	Alcoholism;Thyroid hormone signaling pathway;Viral carcinogenesis	COG0123;COG0123	B:Chromatin structure and dynamics;Q:Secondary metabolites biosynthesis, transport and catabolism	PF00850.16	Hist_deacetyl	Histone deacetylase domain	cytoplasmic	1	5	48.8	High
ENSP00000354687.2	pep chromosome:GRCh38:MT:3307:4262:1 gene:ENSG00000198888.2 transcript:ENST00000361390.2 gene_biotype:protein_coding transcript_biotype:protein_coding gene_symbol:MT-ND1 description:mitochondrially encoded NADH:ubiquinone oxidoreductase core subunit 1 [Source:HGNC Symbol;Acc:HGNC:7455]	1.04	0.056584	0.4777	no change	no	1.118	1.075	1	1.112	1.112	1.037	1.158	1.158	BP:cellular component assembly;BP:protein complex biogenesis;BP:macromolecular complex subunit organization;BP:cellular macromolecular complex assembly;BP:generation of precursor metabolites and energy;BP:cellular component organization or biogenesis;BP:single-organism metabolic process;BP:response to hydroperoxide;BP:protein complex subunit organization;BP:mitochondrial respiratory chain complex…	GO:0022607;GO:0070271;GO:0043933;GO:0034622;GO:0006091;GO:0071840;GO:0044710;GO:0033194;GO:0071822;GO:0032981;GO:0010257;GO:0016043;GO:0065003;GO:0022900;GO:0022904;GO:0014070;GO:0044763;GO:0010033;GO:0033108;GO:0009987;GO:0006461;GO:0006950;GO:0008150;GO:1901700;GO:0008152;GO:0042221;GO:0043623;GO:0006979;GO:0055114;GO:0044699;GO:0097031;GO:0042493;GO:0044237;GO:0006120;GO:0044085;GO:0050896;GO:…	K03878	ND1	map05012;map04723;map00190	Parkinson's disease;Retrograde endocannabinoid signaling;Oxidative phosphorylation	COG1005	C:Energy production and conversion	PF00146.18	NADHdh	NADH dehydrogenase	extracellular	2	6	35.6	High
ENSP00000404991.2	pep chromosome:GRCh38:12:121712752:121782068:1 gene:ENSG00000188735.13 transcript:ENST00000449592.7 gene_biotype:protein_coding transcript_biotype:protein_coding gene_symbol:TMEM120B description:transmembrane protein 120B [Source:HGNC Symbol;Acc:HGNC:32008]	1.08857	0.122436	0.5381	no change	no	1.143	1.05	1	0.941	1.209	1.102	1.354	0.973	BP:cellular component assembly;BP:macromolecular complex subunit organization;BP:cell differentiation;BP:fat cell differentiation;BP:protein complex subunit organization;BP:cellular developmental process;BP:cellular component organization;BP:macromolecular complex assembly;BP:cellular component organization or biogenesis;BP:developmental process;BP:cellular process;BP:protein complex assembly;BP:…	GO:0022607;GO:0043933;GO:0030154;GO:0045444;GO:0071822;GO:0048869;GO:0016043;GO:0065003;GO:0071840;GO:0032502;GO:0009987;GO:0006461;GO:0051291;GO:0044767;GO:0044763;GO:0051259;GO:0044699;GO:0008150;GO:0044464;GO:0031224;GO:0044446;GO:0031090;GO:0016021;GO:0016020;GO:0031965;GO:0044425;GO:0019866;GO:0005575;GO:0044428;GO:0005637;GO:0044424;GO:0044422;GO:0003674;GO:0005488;GO:0005515	------	------	------	------	------	------	PF07851.10	TMPIT	TMPIT-like protein	cytoplasmic	1	5	40.2	High
ENSP00000380763.2	pep chromosome:GRCh38:22:30925130:30968774:-1 gene:ENSG00000133422.13 transcript:ENST00000397641.8 gene_biotype:protein_coding transcript_biotype:protein_coding gene_symbol:MORC2 description:MORC family CW-type zinc finger 2 [Source:HGNC Symbol;Acc:HGNC:23573]	1.05051	0.071096	0.397	no change	no	1.123	1.069	1	1.134	1.073	1.047	1.13	1.193	BP:fatty acid metabolic process;BP:carboxylic acid metabolic process;BP:small molecule metabolic process;BP:single-organism process;BP:single-organism metabolic process;BP:organic substance metabolic process;BP:lipid metabolic process;BP:cellular process;BP:monocarboxylic acid metabolic process;BP:single-organism cellular process;BP:metabolic process;BP:oxoacid metabolic process;BP:cellular lipid…	GO:0006631;GO:0019752;GO:0044281;GO:0044699;GO:0044710;GO:0071704;GO:0006629;GO:0009987;GO:0032787;GO:0044763;GO:0008152;GO:0043436;GO:0044255;GO:0044238;GO:0006082;GO:0044237;GO:0008150;GO:0043229;GO:0043227;GO:0043226;GO:0005634;GO:0043231;GO:0005829;GO:0044464;GO:0005575;GO:0044444;GO:0044424;GO:0005488;GO:0003674;GO:0043169;GO:0046914;GO:0043167;GO:0046872;GO:0008270	------	------	------	------	------	------	PF13589.3;PF07496.12	HATPase_c_3;zf-CW	Histidine kinase-, DNA gyrase B-, and HSP90-like ATPase;CW-type Zinc Finger	cytoplasmic	2	5	117.8	High
ENSP00000421725.1	pep chromosome:GRCh38:4:71741696:71804041:-1 gene:ENSG00000145321.13 transcript:ENST00000504199.5 gene_biotype:protein_coding transcript_biotype:protein_coding gene_symbol:GC description:GC, vitamin D binding protein [Source:HGNC Symbol;Acc:HGNC:4187]	0.931278	-0.102717	0.4065	no change	no	1.057	1.135	1	1.272	1.132	1.021	1.035	1.115	BP:fat-soluble vitamin metabolic process;BP:lactation;BP:small molecule metabolic process;BP:organic cyclic compound metabolic process;BP:single-organism metabolic process;BP:organic substance metabolic process;BP:biological regulation;BP:vitamin metabolic process;BP:response to organic substance;BP:multi-organism process;BP:multi-organism reproductive process;BP:single-multicellular organism pro…	GO:0006775;GO:0007595;GO:0044281;GO:1901360;GO:0044710;GO:0071704;GO:0065007;GO:0006766;GO:0010033;GO:0051704;GO:0044703;GO:0044707;GO:0009605;GO:0044706;GO:0031667;GO:0007565;GO:0032941;GO:0051180;GO:0044699;GO:0065008;GO:0006629;GO:0006810;GO:0008150;GO:0008152;GO:0051234;GO:0046903;GO:0050896;GO:0097305;GO:1901615;GO:0014070;GO:0009719;GO:0032501;GO:0050878;GO:0008202;GO:0009725;GO:0048545;GO:…	K12258	GC	------	------	------	------	PF00273.17;PF09164.7	Serum_albumin;VitD-bind_III	Serum albumin family;Vitamin D binding protein, domain III	nuclear	1	3	55	High
ENSP00000222284.4	pep chromosome:GRCh38:19:35545626:35547526:1 gene:ENSG00000105677.12 transcript:ENST00000222284.10 gene_biotype:protein_coding transcript_biotype:protein_coding gene_symbol:TMEM147 description:transmembrane protein 147 [Source:HGNC Symbol;Acc:HGNC:30414]	1.1323	0.179251	0.05474	no change	no	1.164	1.028	1	0.993	1.091	1.085	1.201	1.206	BP:biological regulation;BP:regulation of biological quality;BP:biological_process;BP:protein destabilization;BP:regulation of protein stability;CC:endoplasmic reticulum membrane;CC:intrinsic component of membrane;CC:cellular_component;CC:organelle membrane;CC:integral component of membrane;CC:membrane;CC:endoplasmic reticulum part;CC:bounding membrane of organelle;CC:cell part;CC:intracellular o…	GO:0065007;GO:0065008;GO:0008150;GO:0031648;GO:0031647;GO:0005789;GO:0031224;GO:0005575;GO:0031090;GO:0016021;GO:0016020;GO:0044432;GO:0098588;GO:0044464;GO:0044446;GO:0044444;GO:0044424;GO:0044425;GO:0044422;GO:0003674;GO:0005488;GO:0005515	------	------	------	------	------	------	PF09767.6	DUF2053	Predicted membrane protein	plasma membrane	1	5	25.2	Medium
ENSP00000357625.5	pep chromosome:GRCh38:10:131966455:131982013:-1 gene:ENSG00000176171.11 transcript:ENST00000368636.8 gene_biotype:protein_coding transcript_biotype:protein_coding gene_symbol:BNIP3 description:BCL2 interacting protein 3 [Source:HGNC Symbol;Acc:HGNC:1084]	1.00457	0.006585	0.9689	no change	no	1.098	1.093	1	1.292	0.988	1.076	1.056	1.161	BP:response to cobalt ion;BP:positive regulation of apoptotic signaling pathway;BP:regulation of metabolic process;BP:regulation of apoptotic signaling pathway;BP:positive regulation of response to stimulus;BP:regulation of response to stimulus;BP:autophagic cell death;BP:single-organism metabolic process;BP:signal transduction;BP:negative regulation of cell death;BP:mitochondrial membrane organi…	GO:0032025;GO:2001235;GO:0019222;GO:2001233;GO:0048584;GO:0048583;GO:0048102;GO:0044710;GO:0007165;GO:0060548;GO:0007006;GO:0007005;GO:0044712;GO:1902110;GO:0051716;GO:0043207;GO:0071704;GO:0009966;GO:0009967;GO:0033043;GO:0010508;GO:0009612;GO:0045837;GO:0048518;GO:0048519;GO:0031324;GO:0010635;GO:0071241;GO:0043243;GO:0010637;GO:0030163;GO:0010038;GO:0051128;GO:0051707;GO:0051704;GO:0044248;GO:…	K15464	BNIP3	map04068;map05134;map04140	FoxO signaling pathway;Legionellosis;Autophagy - animal	------	------	PF06553.9	BNIP3	BNIP3	cytoplasmic	1	4	27.8	Medium
ENSP00000223023.4	pep chromosome:GRCh38:7:123681943:123749003:-1 gene:ENSG00000106299.8 transcript:ENST00000223023.5 gene_biotype:protein_coding transcript_biotype:protein_coding gene_symbol:WASL description:Wiskott-Aldrich syndrome like [Source:HGNC Symbol;Acc:HGNC:12735]	1.0055	0.007905	0.9647	no change	no	1.098	1.092	1	1.2	1.077	0.896	1.148	1.25	BP:regulation of clathrin-dependent endocytosis;BP:actin filament-based transport;BP:regulation of primary metabolic process;BP:regulation of metabolic process;BP:regulation of transport;BP:positive regulation of response to stimulus;BP:regulation of response to stimulus;BP:membrane budding;BP:vesicle cytoskeletal trafficking;BP:regulation of actin polymerization or depolymerization;BP:membrane o…	GO:2000369;GO:0099515;GO:0080090;GO:0019222;GO:0051049;GO:0048584;GO:0048583;GO:0006900;GO:0099518;GO:0008064;GO:0061024;GO:0060491;GO:0008104;GO:0007165;GO:0007166;GO:0007167;GO:0007169;GO:0030050;GO:0051656;GO:0051650;GO:0071840;GO:0031346;GO:0043207;GO:0070727;GO:0051495;GO:0009617;GO:0051493;GO:0002684;GO:0051491;GO:0048522;GO:0048518;GO:0002682;GO:0033036;GO:0051050;GO:0060255;GO:0030048;GO:…	K05747	WAS	map04666;map05231;map04810;map04520;map05131;map05130;map05132;map04062;map04144;map05100;map04530	Fc gamma R-mediated phagocytosis;Choline metabolism in cancer;Regulation of actin cytoskeleton;Adherens junction;Shigellosis;Pathogenic Escherichia coli infection;Salmonella infection;Chemokine signaling pathway;Endocytosis;Bacterial invasion of epithelial cells;Tight junction	------	------	PF00568.20;PF00786.25;PF02205.17	WH1;PBD;WH2	WH1 domain;P21-Rho-binding domain;WH2 motif	cytoplasmic	3	15	54.8	High
ENSP00000354592.3	pep chromosome:GRCh38:12:6666730:6689292:-1 gene:ENSG00000126746.17 transcript:ENST00000361959.7 gene_biotype:protein_coding transcript_biotype:protein_coding gene_symbol:ZNF384 description:zinc finger protein 384 [Source:HGNC Symbol;Acc:HGNC:11955]	0.926121	-0.110727	0.3771	no change	no	1.053	1.137	1	1.22	1.191	0.976	1.144	1.039	BP:nuclear transport;BP:regulation of primary metabolic process;BP:regulation of secretion;BP:positive regulation of secretion;BP:regulation of transport;BP:regulation of RNA biosynthetic process;BP:regulation of cellular metabolic process;BP:positive regulation of nitrogen compound metabolic process;BP:regulation of biological process;BP:positive regulation of gene expression;BP:positive regulat…	GO:0051169;GO:0080090;GO:0051046;GO:0051047;GO:0051049;GO:2001141;GO:0031323;GO:0051173;GO:0050789;GO:0010628;GO:1903532;GO:0051222;GO:0051223;GO:0009893;GO:0050708;GO:0060341;GO:0051171;GO:0031328;GO:2000112;GO:0019219;GO:0010556;GO:0065007;GO:0045893;GO:0031326;GO:0048518;GO:0032880;GO:0010468;GO:1903508;GO:1902680;GO:0070201;GO:0006810;GO:0045935;GO:0051050;GO:0060255;GO:0009889;GO:0006913;GO:…	------	------	------	------	COG5048	R:General function prediction only	PF00096.23;PF13465.3;PF13894.3;PF12171.5;PF13912.3	zf-C2H2;zf-H2C2_2;zf-C2H2_4;zf-C2H2_jaz;zf-C2H2_6	Zinc finger, C2H2 type;Zinc-finger double domain;C2H2-type zinc finger;Zinc-finger double-stranded RNA-binding;C2H2-type zinc finger	nuclear	2	6	63.2	High
ENSP00000261038.5	pep chromosome:GRCh38:3:122795069:122881139:1 gene:ENSG00000138463.9 transcript:ENST00000261038.6 gene_biotype:protein_coding transcript_biotype:protein_coding gene_symbol:SLC49A4 description:solute carrier family 49 member 4 [Source:HGNC Symbol;Acc:HGNC:16628]	1.03628	0.051413	0.4538	no change	no	1.114	1.075	1	1.132	1.094	1.155	1.066	1.122	BP:biological_process;BP:transport;BP:localization;BP:establishment of localization;CC:cellular_component;CC:integral component of membrane;CC:organelle membrane;CC:bounding membrane of organelle;CC:membrane;CC:cell part;CC:vacuolar membrane;CC:intracellular organelle part;CC:lysosomal membrane;CC:cytoplasmic part;CC:vacuolar part;CC:organelle part;CC:intracellular part;CC:membrane part;CC:intrin…	GO:0008150;GO:0006810;GO:0051179;GO:0051234;GO:0005575;GO:0016021;GO:0031090;GO:0098588;GO:0016020;GO:0044464;GO:0005774;GO:0044446;GO:0005765;GO:0044444;GO:0044437;GO:0044422;GO:0044424;GO:0044425;GO:0031224;GO:0098805;GO:0098852	K15381	DIRC2, SLC49A3	------	------	------	------	PF07690.13	MFS_1	Major Facilitator Superfamily	cytoplasmic	1	2	52.1	Low
ENSP00000379042.3	pep chromosome:GRCh38:14:52639915:52695558:-1 gene:ENSG00000197930.13 transcript:ENST00000395686.8 gene_biotype:protein_coding transcript_biotype:protein_coding gene_symbol:ERO1A description:endoplasmic reticulum oxidoreductase 1 alpha [Source:HGNC Symbol;Acc:HGNC:13280]	1.22723	0.295407	0.06034	up	no	1.206	0.9827	1	0.979	0.969	1.138	1.376	1.104	BP:regulation of sequestering of calcium ion;BP:negative regulation of sequestering of calcium ion;BP:single-organism metabolic process;BP:calcium ion homeostasis;BP:inorganic ion homeostasis;BP:cell redox homeostasis;BP:cellular component organization or biogenesis;BP:cellular response to stimulus;BP:cellular developmental process;BP:release of sequestered calcium ion into cytosol;BP:negative re…	GO:0051282;GO:0051283;GO:0044710;GO:0055074;GO:0098771;GO:0045454;GO:0071840;GO:0051716;GO:0048869;GO:0051209;GO:0048519;GO:0019725;GO:0030154;GO:0071456;GO:0032787;GO:0032845;GO:0043436;GO:0070838;GO:0032844;GO:0055114;GO:0046483;GO:1901564;GO:0006575;GO:0030968;GO:0019538;GO:0070588;GO:0007204;GO:0048878;GO:0030198;GO:0070509;GO:0033554;GO:0007165;GO:0006457;GO:0019471;GO:0006458;GO:0000302;GO:…	K10950	ERO1L	map04141;map05110	Protein processing in endoplasmic reticulum;Vibrio cholerae infection	COG5061;COG5061	U:Intracellular trafficking, secretion, and vesicular transport;O:Posttranslational modification, protein turnover, chaperones	PF04137.12	ERO1	Endoplasmic Reticulum Oxidoreductin 1	ER	14	50	54.4	High
ENSP00000455229.1	pep chromosome:GRCh38:16:68023284:68079320:1 gene:ENSG00000167264.18 transcript:ENST00000565263.6 gene_biotype:protein_coding transcript_biotype:protein_coding gene_symbol:DUS2 description:dihydrouridine synthase 2 [Source:HGNC Symbol;Acc:HGNC:26014]	1.06805	0.094983	0.3536	no change	no	1.13	1.058	1	1.101	1.074	1.16	1.012	1.218	BP:negative regulation of transferase activity;BP:regulation of phosphate metabolic process;BP:regulation of primary metabolic process;BP:regulation of metabolic process;BP:RNA modification;BP:organic cyclic compound metabolic process;BP:single-organism metabolic process;BP:negative regulation of macromolecule metabolic process;BP:negative regulation of molecular function;BP:negative regulation o…	GO:0051348;GO:0019220;GO:0080090;GO:0019222;GO:0009451;GO:1901360;GO:0044710;GO:0010605;GO:0044092;GO:0048519;GO:0034470;GO:0060255;GO:0060548;GO:0045859;GO:0055114;GO:0046483;GO:0042325;GO:0042326;GO:1904029;GO:0033673;GO:0009892;GO:0006807;GO:0034660;GO:0044260;GO:0043549;GO:1904030;GO:0065007;GO:0065009;GO:0050790;GO:0050794;GO:0043412;GO:0008150;GO:0008152;GO:0016070;GO:0031400;GO:0051338;GO:…	K05543	DUS2	------	------	COG0042	J:Translation, ribosomal structure and biogenesis	PF01207.14;PF00035.23	Dus;dsrm	Dihydrouridine synthase;Double-stranded RNA binding motif	cytoplasmic	2	10	55	High
ENSP00000451546.2	pep chromosome:GRCh38:12:57095478:57111433:-1 gene:ENSG00000166888.12 transcript:ENST00000553533.2 gene_biotype:protein_coding transcript_biotype:protein_coding gene_symbol:STAT6 description:signal transducer and activator of transcription 6 [Source:HGNC Symbol;Acc:HGNC:11368]	1.0789	0.109558	0.1584	no change	no	1.135	1.052	1	1.122	1.033	1.091	1.195	1.118	------	------	------	------	------	------	------	------	PF14596.3;PF02864.12;PF02865.14;PF01017.17;PF00017.21	STAT6_C;STAT_bind;STAT_int;STAT_alpha;SH2	STAT6 C-terminal;STAT protein, DNA binding domain;STAT protein, protein interaction domain;STAT protein, all-alpha domain;SH2 domain	cytoplasmic	2	4	96.2	High
ENSP00000273784.5	pep chromosome:GRCh38:3:186613066:186621300:1 gene:ENSG00000145192.13 transcript:ENST00000273784.5 gene_biotype:protein_coding transcript_biotype:protein_coding gene_symbol:AHSG description:alpha 2-HS glycoprotein [Source:HGNC Symbol;Acc:HGNC:349]	1.09082	0.125416	0.225	no change	no	1.141	1.046	1	1.164	0.975	1.13	1.097	1.196	BP:exocytosis;BP:regulation of phosphate metabolic process;BP:regulation of primary metabolic process;BP:regulation of metabolic process;BP:regulation of transport;BP:pinocytosis;BP:regulation of response to stimulus;BP:skeletal system development;BP:regulation of bone mineralization;BP:negative regulation of bone mineralization;BP:regulation of defense response;BP:negative regulation of signal t…	GO:0006887;GO:0019220;GO:0080090;GO:0019222;GO:0051049;GO:0006907;GO:0048583;GO:0001501;GO:0030500;GO:0030502;GO:0031347;GO:0009968;GO:0009966;GO:0050727;GO:0044092;GO:0048518;GO:0048519;GO:0048585;GO:0051050;GO:0060255;GO:0070167;GO:0030162;GO:0042325;GO:0042326;GO:0016192;GO:1900077;GO:1900076;GO:0009892;GO:0023051;GO:0032940;GO:0050789;GO:0051346;GO:0052547;GO:0045055;GO:0065007;GO:0065009;GO:…	------	------	------	------	------	------	PF00031.18	Cystatin	Cystatin domain	extracellular	1	2	39.4	Medium
ENSP00000244534.5	pep chromosome:GRCh38:6:26234268:26234933:-1 gene:ENSG00000124575.6 transcript:ENST00000244534.6 gene_biotype:protein_coding transcript_biotype:protein_coding gene_symbol:HIST1H1D description:histone cluster 1 H1 family member d [Source:HGNC Symbol;Acc:HGNC:4717]	0.898438	-0.15451	0.3697	no change	no	1.035	1.152	1	1.2	1.255	1.026	0.89	1.188	BP:protein methylation;BP:regulation of primary metabolic process;BP:regulation of metabolic process;BP:histone H3-K4 methylation;BP:cellular component organization or biogenesis;BP:single-organism metabolic process;BP:negative regulation of macromolecule metabolic process;BP:peptidyl-amino acid modification;BP:negative regulation of biological process;BP:histone methylation;BP:regulation of macr…	GO:0006479;GO:0080090;GO:0019222;GO:0051568;GO:0071840;GO:0044710;GO:0010605;GO:0018193;GO:0048519;GO:0016571;GO:0060255;GO:2001141;GO:0070734;GO:0098532;GO:0019538;GO:0080182;GO:0018205;GO:0006334;GO:0016569;GO:0022607;GO:0009892;GO:0009890;GO:0018022;GO:0010629;GO:0050789;GO:0044267;GO:0044260;GO:0016043;GO:0065003;GO:0065007;GO:0016570;GO:0065004;GO:0032259;GO:0009889;GO:0050794;GO:0043412;GO:…	K11275	H1_5	------	------	------	------	PF00538.16	Linker_histone	linker histone H1 and H5 family	nuclear	5	38	22.3	High
ENSP00000446099.1	pep chromosome:GRCh38:1:88979459:88992960:-1 gene:ENSG00000213516.10 transcript:ENST00000399794.6 gene_biotype:protein_coding transcript_biotype:protein_coding gene_symbol:RBMXL1 description:RBMX like 1 [Source:HGNC Symbol;Acc:HGNC:25073]	1.15468	0.207493	0.2588	no change	no	1.172	1.015	1	0.908	1.137	1.01	1.352	1.154	BP:cellular component assembly;BP:regulation of primary metabolic process;BP:regulation of metabolic process;BP:positive regulation of cellular biosynthetic process;BP:macromolecular complex subunit organization;BP:regulation of cellular biosynthetic process;BP:positive regulation of cellular metabolic process;BP:positive regulation of nitrogen compound metabolic process;BP:regulation of cellular…	GO:0022607;GO:0080090;GO:0019222;GO:0031328;GO:0043933;GO:0031326;GO:0031325;GO:0051173;GO:0031323;GO:0050789;GO:0010628;GO:0034622;GO:0009893;GO:1902680;GO:0071826;GO:0010604;GO:0006355;GO:0009891;GO:2000112;GO:0016043;GO:0065003;GO:0019219;GO:0022618;GO:0065007;GO:0071840;GO:0048518;GO:0010468;GO:1903508;GO:0045935;GO:0060255;GO:0009987;GO:0009889;GO:1903506;GO:0050794;GO:0008150;GO:0045893;GO:…	K12885	RBMX, HNRNPG	map03040	Spliceosome	------	------	PF00076.19;PF08081.8	RRM_1;RBM1CTR	RNA recognition motif.;RBM1CTR	cytoplasmic	1	24	42.1	High
ENSP00000344546.5	pep chromosome:GRCh38:6:156776020:157210779:1 gene:ENSG00000049618.23 transcript:ENST00000346085.10 gene_biotype:protein_coding transcript_biotype:protein_coding gene_symbol:ARID1B description:AT-rich interaction domain 1B [Source:HGNC Symbol;Acc:HGNC:18040]	1.01104	0.015839	0.8521	no change	no	1.099	1.087	1	1.169	1.092	1.054	1.162	1.08	BP:positive regulation of nucleic acid-templated transcription;BP:regulation of RNA metabolic process;BP:positive regulation of metabolic process;BP:regulation of metabolic process;BP:positive regulation of cellular biosynthetic process;BP:macromolecular complex subunit organization;BP:regulation of cellular biosynthetic process;BP:positive regulation of cellular metabolic process;BP:positive reg…	GO:1903508;GO:0051252;GO:0009893;GO:0019222;GO:0031328;GO:0043933;GO:0031326;GO:0031325;GO:0051173;GO:0031323;GO:0010628;GO:0050789;GO:0071840;GO:0080090;GO:1902680;GO:0010604;GO:0006325;GO:0009891;GO:2000112;GO:0040029;GO:0016043;GO:0019219;GO:0065007;GO:0048518;GO:0045815;GO:0010468;GO:0032502;GO:0045935;GO:0048096;GO:0060255;GO:0009987;GO:0009889;GO:1903506;GO:0050794;GO:0008150;GO:0045893;GO:…	K11653	ARID1	------	------	------	------	PF12031.5;PF01388.18	DUF3518;ARID	Domain of unknown function;ARID/BRIGHT DNA binding domain	nuclear	3	5	245.3	High
ENSP00000390011.1	pep chromosome:GRCh38:19:51097606:51108409:-1 gene:ENSG00000142544.7 transcript:ENST00000421832.3 gene_biotype:protein_coding transcript_biotype:protein_coding gene_symbol:CTU1 description:cytosolic thiouridylase subunit 1 [Source:HGNC Symbol;Acc:HGNC:29590]	0.988171	-0.017167	0.8759	no change	no	1.086	1.099	1	1.239	1.057	1.041	1.092	1.125	BP:metabolic process;BP:RNA modification;BP:nucleic acid metabolic process;BP:cellular nitrogen compound metabolic process;BP:nitrogen compound metabolic process;BP:ncRNA metabolic process;BP:organic cyclic compound metabolic process;BP:ncRNA processing;BP:nucleobase-containing compound metabolic process;BP:cellular macromolecule metabolic process;BP:protein modification by small protein conjugat…	GO:0008152;GO:0009451;GO:0090304;GO:0034641;GO:0006807;GO:0034660;GO:1901360;GO:0034470;GO:0006139;GO:0044260;GO:0032446;GO:0070647;GO:0032447;GO:0071704;GO:0006400;GO:0002098;GO:0008033;GO:0044267;GO:0009987;GO:0006725;GO:0006464;GO:0002097;GO:0043412;GO:0036211;GO:0008150;GO:0034227;GO:0046483;GO:0016070;GO:0044238;GO:0019538;GO:0044237;GO:0043170;GO:0006399;GO:0006396;GO:0043227;GO:0005739;GO:…	K14168	CTU1, NCS6	map04122	Sulfur relay system	COG0037	D:Cell cycle control, cell division, chromosome partitioning	PF01171.17;PF16503.2	ATP_bind_3;zn-ribbon_14	PP-loop family;Zinc-ribbon	mitochondrial	1	3	36.4	High
ENSP00000497820.1	pep chromosome:GRCh38:15:57706728:57708746:1 gene:ENSG00000255529.9 transcript:ENST00000649091.1 gene_biotype:protein_coding transcript_biotype:protein_coding gene_symbol:POLR2M description:RNA polymerase II subunit M [Source:HGNC Symbol;Acc:HGNC:14862]	1.14426	0.194414	0.3271	no change	no	1.166	1.019	1	1.046	1.01	1.191	1.381	0.927	------	------	------	------	------	------	------	------	------	------	------	cytoplasmic	3	73	8.8	High
ENSP00000351416.4	pep chromosome:GRCh38:4:73073376:73258785:-1 gene:ENSG00000132466.18 transcript:ENST00000358602.8 gene_biotype:protein_coding transcript_biotype:protein_coding gene_symbol:ANKRD17 description:ankyrin repeat domain 17 [Source:HGNC Symbol;Acc:HGNC:23575]	1.0092	0.013212	0.894	no change	no	1.097	1.087	1	1.133	1.128	1.208	1.01	1.074	BP:regulation of defense response to virus;BP:regulation of metabolic process;BP:positive regulation of response to stimulus;BP:regulation of response to stimulus;BP:positive regulation of defense response;BP:regulation of defense response;BP:regulation of primary metabolic process;BP:positive regulation of cell cycle;BP:response to external biotic stimulus;BP:regulation of signal transduction;BP…	GO:0050688;GO:0019222;GO:0048584;GO:0048583;GO:0031349;GO:0031347;GO:0080090;GO:0045787;GO:0043207;GO:0009966;GO:0009967;GO:0048518;GO:0065007;GO:0043122;GO:0043123;GO:0051052;GO:0060255;GO:0051707;GO:0071695;GO:0051704;GO:0009607;GO:0009605;GO:0006275;GO:1901992;GO:0002831;GO:0002833;GO:0050789;GO:0090068;GO:0007346;GO:0002684;GO:0002682;GO:0050793;GO:0009889;GO:0050794;GO:0043902;GO:1901987;GO:…	K16726	ANKRD17, MASK	------	------	COG0666	R:General function prediction only	PF12796.4;PF13637.3;PF00023.27;PF13606.3;PF13857.3;PF00013.26	Ank_2;Ank_4;Ank;Ank_3;Ank_5;KH_1	Ankyrin repeats;Ankyrin repeats;Ankyrin repeat;Ankyrin repeat;Ankyrin repeats;KH domain	nuclear	5	8	274.1	High
ENSP00000337746.7	pep chromosome:GRCh38:19:18434388:18438301:-1 gene:ENSG00000105655.18 transcript:ENST00000338128.12 gene_biotype:protein_coding transcript_biotype:protein_coding gene_symbol:ISYNA1 description:inositol-3-phosphate synthase 1 [Source:HGNC Symbol;Acc:HGNC:29821]	1.0507	0.071357	0.369	no change	no	1.119	1.065	1	1.068	1.127	1.043	1.146	1.167	BP:polyol biosynthetic process;BP:polyol metabolic process;BP:cellular biosynthetic process;BP:inositol phosphate metabolic process;BP:small molecule biosynthetic process;BP:cellular lipid metabolic process;BP:single-organism process;BP:organic substance biosynthetic process;BP:single-organism metabolic process;BP:single-organism biosynthetic process;BP:cellular carbohydrate metabolic process;BP:…	GO:0046173;GO:0019751;GO:0044249;GO:0043647;GO:0044283;GO:0044255;GO:0044699;GO:1901576;GO:0044710;GO:0044711;GO:0044262;GO:0071704;GO:0006644;GO:0006629;GO:0046165;GO:0009987;GO:0034637;GO:0009058;GO:0044763;GO:0008152;GO:0044723;GO:0090407;GO:0008610;GO:0044238;GO:0006021;GO:0005975;GO:0008654;GO:0044237;GO:0016051;GO:0006796;GO:0006066;GO:0006793;GO:0019637;GO:0008150;GO:0006020;GO:1901615;GO:…	K01858	INO1, ISYNA1	map00562	Inositol phosphate metabolism	COG1260	I:Lipid transport and metabolism	PF07994.9;PF01658.14	NAD_binding_5;Inos-1-P_synth	Myo-inositol-1-phosphate synthase;Myo-inositol-1-phosphate synthase	cytoplasmic	6	18	61	High
ENSP00000318883.5	pep chromosome:GRCh38:22:17638590:17728721:1 gene:ENSG00000099968.17 transcript:ENST00000317582.9 gene_biotype:protein_coding transcript_biotype:protein_coding gene_symbol:BCL2L13 description:BCL2 like 13 [Source:HGNC Symbol;Acc:HGNC:17164]	1.0507	0.071357	0.7023	no change	no	1.119	1.065	1	1.09	1.106	1.027	1.367	0.962	BP:regulation of primary metabolic process;BP:regulation of metabolic process;BP:positive regulation of cellular protein metabolic process;BP:positive regulation of cellular metabolic process;BP:regulation of cellular metabolic process;BP:positive regulation of cysteine-type endopeptidase activity;BP:zymogen activation;BP:positive regulation of cell death;BP:regulation of cell death;BP:regulation…	GO:0080090;GO:0019222;GO:0032270;GO:0031325;GO:0031323;GO:2001056;GO:0031638;GO:0010942;GO:0010941;GO:0042981;GO:0050789;GO:0043085;GO:0009893;GO:0097202;GO:0010604;GO:0051345;GO:0071704;GO:2000116;GO:0052547;GO:0051246;GO:0051247;GO:0043065;GO:0043067;GO:0065007;GO:0044093;GO:0043281;GO:0043280;GO:0065009;GO:0043068;GO:0050790;GO:0006919;GO:0052548;GO:0050794;GO:0030162;GO:0048518;GO:0008150;GO:…	K15485	BCL2L13, BCL-RAMBO	map05134	Legionellosis	------	------	PF00452.16	Bcl-2	Apoptosis regulator proteins, Bcl-2 family	cytoplasmic	5	19	52.7	High
ENSP00000393471.1	pep chromosome:GRCh38:3:9780256:9793011:-1 gene:ENSG00000171148.13 transcript:ENST00000440161.5 gene_biotype:protein_coding transcript_biotype:protein_coding gene_symbol:TADA3 description:transcriptional adaptor 3 [Source:HGNC Symbol;Acc:HGNC:19422]	1.07407	0.103093	0.4586	no change	no	1.131	1.053	1	1.127	1.032	1.178	1.253	0.962	BP:regulation of phosphate metabolic process;BP:regulation of primary metabolic process;BP:regulation of metabolic process;BP:protein acetylation;BP:regulation of RNA biosynthetic process;BP:internal protein amino acid acetylation;BP:nuclear division;BP:regulation of histone modification;BP:cellular component organization or biogenesis;BP:hormone-mediated signaling pathway;BP:single-organism meta…	GO:0019220;GO:0080090;GO:0019222;GO:0006473;GO:2001141;GO:0006475;GO:0000280;GO:0031056;GO:0071840;GO:0009755;GO:0044710;GO:0010604;GO:0018193;GO:0048518;GO:0042325;GO:0043966;GO:0060255;GO:0030518;GO:0019538;GO:0018205;GO:0016569;GO:0009893;GO:0009891;GO:0007067;GO:0050789;GO:0043543;GO:0044260;GO:0016043;GO:0065007;GO:0016570;GO:0016573;GO:0065008;GO:0018393;GO:0018394;GO:0009889;GO:0050794;GO:…	K11315	TADA3, ADA3, NGG1	------	------	------	------	PF10198.6	Ada3	Histone acetyltransferases subunit 3	cytoplasmic	3	15	48.9	High
ENSP00000445162.1	pep chromosome:GRCh38:12:123633829:123662604:1 gene:ENSG00000111358.14 transcript:ENST00000543341.7 gene_biotype:protein_coding transcript_biotype:protein_coding gene_symbol:GTF2H3 description:general transcription factor IIH subunit 3 [Source:HGNC Symbol;Acc:HGNC:4657]	1.04303	0.060782	0.4302	no change	no	1.115	1.069	1	1.153	1.054	1.156	1.123	1.065	BP:regulation of primary metabolic process;BP:regulation of metabolic process;BP:7-methylguanosine RNA capping;BP:organic cyclic compound biosynthetic process;BP:organic cyclic compound metabolic process;BP:transcription initiation from RNA polymerase I promoter;BP:single-organism metabolic process;BP:organic substance metabolic process;BP:peptide biosynthetic process;BP:positive regulation of bi…	GO:0080090;GO:0019222;GO:0009452;GO:1901362;GO:1901360;GO:0006361;GO:0044710;GO:0071704;GO:0043043;GO:0048518;GO:0032392;GO:0006281;GO:0060255;GO:0006289;GO:2001141;GO:0046483;GO:1901564;GO:0043603;GO:1901566;GO:0019538;GO:0006370;GO:0033554;GO:0019438;GO:0006295;GO:0006294;GO:0022607;GO:0006293;GO:0036260;GO:0006807;GO:0070911;GO:0050789;GO:1901576;GO:0044260;GO:0016043;GO:0065003;GO:0006363;GO:…	K03143	TFIIH3, GTF2H3, TFB4	map03022;map05203;map03420	Basal transcription factors;Viral carcinogenesis;Nucleotide excision repair	COG5242	K:Transcription	PF03850.11	Tfb4	Transcription factor Tfb4	cytoplasmic	1	5	34.4	High
ENSP00000326305.4	pep chromosome:GRCh38:3:48856926:48898882:-1 gene:ENSG00000178537.10 transcript:ENST00000319017.5 gene_biotype:protein_coding transcript_biotype:protein_coding gene_symbol:SLC25A20 description:solute carrier family 25 member 20 [Source:HGNC Symbol;Acc:HGNC:1421]	1.1743	0.231804	0.2035	no change	no	1.179	1.004	1	1.025	0.986	1.183	1.376	0.978	BP:carnitine transport;BP:anion transport;BP:peptide biosynthetic process;BP:organic acid transport;BP:ammonium transport;BP:organic anion transport;BP:mitochondrial transport;BP:organonitrogen compound metabolic process;BP:organonitrogen compound biosynthetic process;BP:protein metabolic process;BP:cellular nitrogen compound metabolic process;BP:fatty acid transmembrane transport;BP:organic hydr…	GO:0015879;GO:0006820;GO:0043043;GO:0015849;GO:0015696;GO:0015711;GO:0006839;GO:1901564;GO:1901566;GO:0019538;GO:0034641;GO:1902001;GO:0015850;GO:0072488;GO:1905039;GO:0044267;GO:0051181;GO:0044260;GO:0098662;GO:0098660;GO:0015909;GO:0015908;GO:0006812;GO:0006811;GO:0006810;GO:0008150;GO:0008152;GO:0051234;GO:0044271;GO:0046907;GO:0032365;GO:0009058;GO:0006518;GO:0006869;GO:1902603;GO:0044249;GO:…	K15109	SLC25A20_29, CACT, CACL, CRC1	------	------	------	------	PF00153.24	Mito_carr	Mitochondrial carrier protein	cytoplasmic	2	11	32.9	High
ENSP00000249700.4	pep chromosome:GRCh38:15:51751597:51816363:1 gene:ENSG00000128872.10 transcript:ENST00000249700.9 gene_biotype:protein_coding transcript_biotype:protein_coding gene_symbol:TMOD2 description:tropomodulin 2 [Source:HGNC Symbol;Acc:HGNC:11872]	1.27252	0.347687	0.08178	up	no	1.222	0.9603	1	0.84	1.041	1.231	1.382	1.053	BP:positive regulation of response to stimulus;BP:behavior;BP:learning or memory;BP:regulation of actin polymerization or depolymerization;BP:muscle system process;BP:cellular component organization or biogenesis;BP:regulation of signal transduction;BP:positive regulation of signal transduction;BP:negative regulation of cytoskeleton organization;BP:regulation of cytoskeleton organization;BP:posit…	GO:0048584;GO:0007610;GO:0007611;GO:0008064;GO:0003012;GO:0071840;GO:0009966;GO:0009967;GO:0051494;GO:0051493;GO:0048518;GO:0048519;GO:0006936;GO:0048583;GO:1901880;GO:0051128;GO:0003008;GO:0044700;GO:0044707;GO:0044708;GO:0008277;GO:0098916;GO:0031333;GO:0022607;GO:1901879;GO:0010639;GO:0050789;GO:0016043;GO:0090066;GO:0065007;GO:0065008;GO:0048646;GO:0050794;GO:0008150;GO:0032956;GO:0043254;GO:…	K10370	TMOD	------	------	------	------	PF03250.11	Tropomodulin	Tropomodulin	cytoplasmic	1	5	39.6	High
ENSP00000357123.4	pep chromosome:GRCh38:1:158831351:158849502:1 gene:ENSG00000163563.8 transcript:ENST00000368141.5 gene_biotype:protein_coding transcript_biotype:protein_coding gene_symbol:MNDA description:myeloid cell nuclear differentiation antigen [Source:HGNC Symbol;Acc:HGNC:7183]	1.12671	0.172111	0.2904	no change	no	1.156	1.026	1	0.968	1.111	1.093	1.346	1.028	BP:regulation of primary metabolic process;BP:regulation of metabolic process;BP:positive regulation of response to stimulus;BP:regulation of response to stimulus;BP:signal transduction;BP:cell surface receptor signaling pathway;BP:cellular response to stimulus;BP:regulation of leukocyte proliferation;BP:positive regulation of biological process;BP:regulation of immune system process;BP:regulatio…	GO:0080090;GO:0019222;GO:0048584;GO:0048583;GO:0007165;GO:0007166;GO:0051716;GO:0070663;GO:0048518;GO:0002682;GO:0042127;GO:0060255;GO:2001141;GO:0002429;GO:0010468;GO:0002376;GO:0033554;GO:0032944;GO:0032945;GO:0002764;GO:0002768;GO:0002684;GO:0065007;GO:0002683;GO:0009889;GO:0050794;GO:0006952;GO:0006950;GO:0008150;GO:0002757;GO:0050896;GO:0002695;GO:0006355;GO:0010556;GO:0030889;GO:0030888;GO:…	------	------	------	------	------	------	PF02760.12;PF02758.13	HIN;PYRIN	HIN-200/IF120x domain;PAAD/DAPIN/Pyrin domain	cytoplasmic	1	1	45.8	Medium
ENSP00000490935.1	pep chromosome:GRCh38:10:89283694:89308900:1 gene:ENSG00000119922.10 transcript:ENST00000638108.1 gene_biotype:protein_coding transcript_biotype:protein_coding gene_symbol:IFIT2 description:interferon induced protein with tetratricopeptide repeats 2 [Source:HGNC Symbol;Acc:HGNC:5409]	1.2156	0.281667	0.3922	up	no	1.197	0.9847	1	0.983	0.971	0.877	1.621	1.092	BP:cytokine-mediated signaling pathway;BP:response to interferon-alpha;BP:negative regulation of binding;BP:regulation of protein binding;BP:signal transduction;BP:cell surface receptor signaling pathway;BP:positive regulation of cell death;BP:regulation of cell death;BP:regulation of apoptotic process;BP:regulation of biological process;BP:cellular component organization or biogenesis;BP:negativ…	GO:0019221;GO:0035455;GO:0051100;GO:0043393;GO:0007165;GO:0007166;GO:0010942;GO:0010941;GO:0042981;GO:0050789;GO:0071840;GO:0032091;GO:0051716;GO:0043207;GO:0009615;GO:0071310;GO:0016043;GO:0043065;GO:0043067;GO:0065007;GO:0007005;GO:0044092;GO:0048518;GO:0065009;GO:0043068;GO:0070887;GO:0034097;GO:0035457;GO:0009987;GO:0050794;GO:0006952;GO:0006950;GO:0098542;GO:0060337;GO:0042221;GO:0051707;GO:…	------	------	------	------	COG0457	R:General function prediction only	PF13414.3;PF07719.14;PF13428.3;PF00515.25;PF14559.3;PF13424.3;PF13181.3	TPR_11;TPR_2;TPR_14;TPR_1;TPR_19;TPR_12;TPR_8	TPR repeat;Tetratricopeptide repeat;Tetratricopeptide repeat;Tetratricopeptide repeat;Tetratricopeptide repeat;Tetratricopeptide repeat;Tetratricopeptide repeat	cytoplasmic	14	32	54.6	High
ENSP00000436049.1	pep chromosome:GRCh38:11:32583831:32606264:1 gene:ENSG00000149100.13 transcript:ENST00000531120.6 gene_biotype:protein_coding transcript_biotype:protein_coding gene_symbol:EIF3M description:eukaryotic translation initiation factor 3 subunit M [Source:HGNC Symbol;Acc:HGNC:24460]	1.13197	0.178829	0.007732	no change	yes	1.158	1.023	1	1.003	1.065	1.18	1.169	1.124	BP:regulation of primary metabolic process;BP:regulation of metabolic process;BP:macromolecular complex subunit organization;BP:regulation of cellular macromolecule biosynthetic process;BP:regulation of cellular metabolic process;BP:cellular component assembly;BP:cellular macromolecular complex assembly;BP:regulation of biological process;BP:cellular component organization or biogenesis;BP:ribonu…	GO:0080090;GO:0019222;GO:0043933;GO:2000112;GO:0031323;GO:0022607;GO:0034622;GO:0050789;GO:0071840;GO:0071826;GO:0010608;GO:0051246;GO:0016043;GO:0065003;GO:0022618;GO:0065007;GO:0031326;GO:0002183;GO:0010468;GO:0060255;GO:0006446;GO:0009987;GO:0009889;GO:0034248;GO:0008150;GO:0051171;GO:0008152;GO:0001731;GO:0050794;GO:0032268;GO:0044237;GO:0010556;GO:0006417;GO:0006413;GO:0070993;GO:1990904;GO:…	K15030	EIF3M	------	------	------	------	PF01399.24	PCI	PCI domain	cytoplasmic	12	44	42.5	High
ENSP00000009041.7	pep chromosome:GRCh38:7:38178222:38230671:1 gene:ENSG00000010270.13 transcript:ENST00000009041.11 gene_biotype:protein_coding transcript_biotype:protein_coding gene_symbol:STARD3NL description:STARD3 N-terminal like [Source:HGNC Symbol;Acc:HGNC:19169]	1.10318	0.141671	0.449	no change	no	1.144	1.037	1	1.029	1.082	0.984	1.39	1.057	CC:cellular_component;CC:integral component of membrane;CC:organelle membrane;CC:bounding membrane of organelle;CC:membrane;CC:cell part;CC:late endosome membrane;CC:vacuolar membrane;CC:intracellular organelle part;CC:lysosomal membrane;CC:cytoplasmic part;CC:vacuolar part;CC:organelle part;CC:endosomal part;CC:intracellular part;CC:membrane part;CC:intrinsic component of membrane;CC:whole membr…	GO:0005575;GO:0016021;GO:0031090;GO:0098588;GO:0016020;GO:0044464;GO:0031902;GO:0005774;GO:0044446;GO:0005765;GO:0044444;GO:0044437;GO:0044422;GO:0044440;GO:0044424;GO:0044425;GO:0031224;GO:0098805;GO:0098852;GO:0010008	------	------	------	------	------	------	PF10457.6	MENTAL	Cholesterol-capturing domain	ER	1	4	26.6	Medium
ENSP00000405726.2	pep chromosome:GRCh38:22:19479826:19520611:1 gene:ENSG00000093009.9 transcript:ENST00000437685.6 gene_biotype:protein_coding transcript_biotype:protein_coding gene_symbol:CDC45 description:cell division cycle 45 [Source:HGNC Symbol;Acc:HGNC:1739]	1.06049	0.084733	0.2564	no change	no	1.122	1.058	1	1.071	1.104	1.163	1.048	1.155	BP:regulation of primary metabolic process;BP:regulation of metabolic process;BP:regulation of transcription involved in G1/S transition of mitotic cell cycle;BP:organic cyclic compound metabolic process;BP:cellular response to stimulus;BP:double-strand break repair;BP:pre-replicative complex assembly involved in nuclear cell cycle DNA replication;BP:positive regulation of biological process;BP:D…	GO:0080090;GO:0019222;GO:0000083;GO:1901360;GO:0051716;GO:0006302;GO:0006267;GO:0048518;GO:0032392;GO:0006281;GO:0060255;GO:2001141;GO:0046483;GO:0006270;GO:1902977;GO:0033554;GO:0071103;GO:0022607;GO:0006807;GO:0050789;GO:0090068;GO:0007346;GO:0031570;GO:0016043;GO:0065003;GO:0065007;GO:0071840;GO:0065004;GO:0009889;GO:0044710;GO:0050794;GO:0006950;GO:0008150;GO:0008152;GO:1901989;GO:1901987;GO:…	K06628	CDC45	map04110	Cell cycle	------	------	PF02724.11	CDC45	CDC45-like protein	cytoplasmic	4	10	68.7	High
ENSP00000271638.2	pep chromosome:GRCh38:1:152032506:152037004:-1 gene:ENSG00000163191.6 transcript:ENST00000271638.3 gene_biotype:protein_coding transcript_biotype:protein_coding gene_symbol:S100A11 description:S100 calcium binding protein A11 [Source:HGNC Symbol;Acc:HGNC:10488]	1.1627	0.217477	0.06613	no change	no	1.172	1.008	1	0.993	1.031	1.119	1.097	1.3	BP:negative regulation of metabolic process;BP:regulation of primary metabolic process;BP:regulation of metabolic process;BP:negative regulation of cellular biosynthetic process;BP:regulation of cellular biosynthetic process;BP:negative regulation of cellular metabolic process;BP:regulation of cellular metabolic process;BP:negative regulation of nucleobase-containing compound metabolic process;BP…	GO:0009892;GO:0080090;GO:0019222;GO:0031327;GO:0031326;GO:0031324;GO:0031323;GO:0045934;GO:0010605;GO:2000112;GO:2000113;GO:0050789;GO:0060255;GO:0065007;GO:0048519;GO:0009890;GO:0042127;GO:0008285;GO:0051053;GO:0051052;GO:0019219;GO:0009889;GO:0050794;GO:0008156;GO:0008150;GO:0051171;GO:0051172;GO:0006275;GO:0010558;GO:0010556;GO:0048523;GO:0007165;GO:0043229;GO:0043227;GO:0043226;GO:0005737;GO:…	------	------	------	------	------	------	PF01023.16;PF00036.29;PF13499.3;PF13405.3	S_100;EF-hand_1;EF-hand_7;EF-hand_6	S-100/ICaBP type calcium binding domain;EF hand;EF-hand domain pair;EF-hand domain	cytoplasmic	6	73	11.7	High
ENSP00000252329.3	pep chromosome:GRCh38:7:1567613:1571005:-1 gene:ENSG00000157778.8 transcript:ENST00000252329.3 gene_biotype:protein_coding transcript_biotype:protein_coding gene_symbol:PSMG3 description:proteasome assembly chaperone 3 [Source:HGNC Symbol;Acc:HGNC:22420]	1.07028	0.097982	0.4352	no change	no	1.127	1.053	1	0.973	1.186	1.225	1.117	1.04	CC:protein complex;CC:macromolecular complex;CC:cell part;CC:cellular_component;CC:intracellular part;CC:proteasome complex;	GO:0043234;GO:0032991;GO:0044464;GO:0005575;GO:0044424;GO:0000502	K11877	PSMG3, PAC3	------	------	------	------	PF10178.6	PAC3	Proteasome assembly chaperone 3	cytoplasmic	3	39	13.1	High
ENSP00000498075.1	pep chromosome:GRCh38:14:81260782:81436459:-1 gene:ENSG00000140022.12 transcript:ENST00000649389.1 gene_biotype:protein_coding transcript_biotype:protein_coding gene_symbol:STON2 description:stonin 2 [Source:HGNC Symbol;Acc:HGNC:30652]	1.21545	0.281487	0.1216	up	no	1.196	0.984	1	0.862	1.09	1.052	1.347	1.188	------	------	K20067	STON1_2	------	------	------	------	PF12016.5;PF00928.18	Stonin2_N;Adap_comp_sub	Stonin 2;Adaptor complexes medium subunit family	cytoplasmic	1	1	108.9	High
ENSP00000298316.5	pep chromosome:GRCh38:14:49893082:49897054:1 gene:ENSG00000165527.7 transcript:ENST00000298316.7 gene_biotype:protein_coding transcript_biotype:protein_coding gene_symbol:ARF6 description:ADP ribosylation factor 6 [Source:HGNC Symbol;Acc:HGNC:659]	1.11143	0.152422	0.005257	no change	yes	1.147	1.032	1	1.029	1.067	1.132	1.156	1.152	BP:protein localization;BP:regulation of transport;BP:regulation of response to stimulus;BP:regulation of actin polymerization or depolymerization;BP:regulation of cell projection assembly;BP:establishment or maintenance of cell polarity;BP:regulation of signal transduction;BP:positive regulation of establishment of protein localization to plasma membrane;BP:regulation of establishment of protein…	GO:0008104;GO:0051049;GO:0048583;GO:0008064;GO:0060491;GO:0007163;GO:0009966;GO:0090004;GO:0090003;GO:0031344;GO:0070727;GO:0071840;GO:0051493;GO:0090162;GO:0045665;GO:0045664;GO:0060998;GO:0048513;GO:0010721;GO:0048518;GO:0065007;GO:0033036;GO:0051056;GO:0051051;GO:0045184;GO:0010977;GO:0051129;GO:0010975;GO:0065008;GO:0044089;GO:0010638;GO:0006928;GO:0050789;GO:0048261;GO:0031345;GO:0016043;GO:…	K07941	ARF6	map04666;map04014;map04144;map04072	Fc gamma R-mediated phagocytosis;Ras signaling pathway;Endocytosis;Phospholipase D signaling pathway	------	------	PF00025.18;PF08477.10;PF00071.19;PF09439.7;PF00503.17;PF04670.9	Arf;Roc;Ras;SRPRB;G-alpha;Gtr1_RagA	ADP-ribosylation factor family;Ras of Complex, Roc, domain of DAPkinase;Ras family;Signal recognition particle receptor beta subunit;G-protein alpha subunit;Gtr1/RagA G protein conserved region	cytoplasmic	8	66	20.1	High
ENSP00000306752.4	pep chromosome:GRCh38:16:30192935:30194306:-1 gene:ENSG00000169627.8 transcript:ENST00000305321.4 gene_biotype:protein_coding transcript_biotype:protein_coding gene_symbol:BOLA2B description:bolA family member 2B [Source:HGNC Symbol;Acc:HGNC:32479]	1.05179	0.072845	0.2998	no change	no	1.117	1.062	1	1.052	1.134	1.165	1.096	1.089	CC:extracellular organelle;CC:extracellular exosome;CC:extracellular region part;CC:cellular_component;CC:extracellular vesicle;CC:membrane-bounded organelle;CC:organelle;CC:vesicle;	GO:0043230;GO:0070062;GO:0044421;GO:0005575;GO:1903561;GO:0043227;GO:0043226;GO:0031982	------	------	------	------	COG0271	T:Signal transduction mechanisms	PF01722.15	BolA	BolA-like protein	mitochondrial	5	39	16.9	High
ENSP00000350447.4	pep chromosome:GRCh38:2:200526207:200584096:1 gene:ENSG00000163535.18 transcript:ENST00000357799.9 gene_biotype:protein_coding transcript_biotype:protein_coding gene_symbol:SGO2 description:shugoshin 2 [Source:HGNC Symbol;Acc:HGNC:30812]	0.940338	-0.088748	0.5648	no change	no	1.056	1.123	1	1.289	1.081	0.927	1.138	1.102	BP:meiotic cell cycle process;BP:meiotic sister chromatid cohesion, centromeric;BP:biological_process;BP:cell division;BP:single-organism process;BP:sister chromatid cohesion;BP:centromeric sister chromatid cohesion;BP:cellular component organization;BP:cellular component organization or biogenesis;BP:organelle organization;BP:cellular process;BP:reproductive process;BP:meiotic sister chromatid c…	GO:1903046;GO:0051754;GO:0008150;GO:0051301;GO:0044699;GO:0007062;GO:0070601;GO:0016043;GO:0071840;GO:0006996;GO:0009987;GO:0022414;GO:0051177;GO:0044763;GO:0070192;GO:0044702;GO:0051276;GO:1902589;GO:0022402;GO:0043229;GO:0043228;GO:0008278;GO:0005575;GO:0044444;GO:0043226;GO:0005654;GO:0000777;GO:0030892;GO:0000776;GO:0043234;GO:0032991;GO:0043232;GO:0005829;GO:0044464;GO:0044446;GO:0044428;GO:…	K11581	SGOL2	------	------	------	------	------	------	------	nuclear	1	1	144.7	Medium
[truncated: 5,559 more rows]
